# Supplementary material for: [Bis(3-phenyl­prop-2-enyl­idene)propane-1,3-diamine-κ2 N,N′]dibromidocobalt(II)
Source: Acta Crystallogr Sect E Struct Rep Online. 2008 Dec 13;65(Pt 1):m56. doi: 10.1107/S1600536808041408 (PMC2967899; doi:10.1107/S1600536808041408)
Supplement: Supplementary file 1 [file e-65-00m56-sup1.cif]

##############################################################################
###                                                                        ###
###        Electronic paper (Acta Crystallographica Section E)             ###
###                                                                        ###
##############################################################################
#                                                                            #
# This CIF contains the data in a paper accepted for publication in Acta     #
# Crystallographica Section E. It conforms to the requirements of Notes      #
# for Authors for Section E, and has been peer reviewed under the auspices   #
# of the IUCr Commission on Journals.                                        #
#                                                                            #
# Full details of the Crystallographic Information File format               #
# are given in the paper "The Crystallographic Information File (CIF):       #
# a New Standard Archive File for Crystallography" by S. R. Hall, F. H.      #
# Allen and I. D. Brown [Acta Cryst. (1991), A47, 655-685].                  #
#                                                                            #
# The current version of the core CIF dictionary is obtainable from          #
# ftp://ftp.iucr.org/pub/cif_core.dic. The current version number is 2.4.    #
#                                                                            #
# Software is freely available for graphical display of the structure(s) in  #
# this CIF.  For information consult the CIF home page http://www.iucr.org/  #
# cif/home.html                                                              #
#                                                                            #
# This file may be used for bona fide research purposes within the           #
# scientific community so long as proper attribution is given to the journal # 
# article from which it was obtained.                                        #
#                                                                            #
##############################################################################
                                             
data_I
_audit_creation_method     SHELXL-97
_chemical_name_systematic
;
[Bis(3-phenylprop-2-enylidene)propane-1,3-diamine-
\k^2^<i>N</i>,<i>N</i>']dibromidocobalt(II)
;
_chemical_name_common     ?
_chemical_formula_moiety     'C21 H22 Br2 Co N2'
_chemical_formula_sum     'C21 H22 Br2 Co N2'
_chemical_formula_iupac     '[Co Br2 (C21 H22 N2)]'
_chemical_formula_weight     521.16
_chemical_melting_point     ?
_symmetry_cell_setting     Monoclinic
_symmetry_space_group_name_H-M     'P 21/c'
_symmetry_space_group_name_Hall     '-P 2ybc'
loop_
    _symmetry_equiv_pos_as_xyz
    'x, y, z'
    '-x, y+1/2, -z+1/2'
    '-x, -y, -z'
    'x, -y-1/2, z-1/2'
_cell_length_a     14.0306(19)
_cell_length_b     11.9962(16)
_cell_length_c     13.6738(19)
_cell_angle_alpha     90.00
_cell_angle_beta     110.375(2)
_cell_angle_gamma     90.00
_cell_volume     2157.5(5)
_cell_formula_units_Z     4
_cell_measurement_reflns_used     4346
_cell_measurement_theta_min     2.30
_cell_measurement_theta_max     29.64
_cell_measurement_temperature     100(2)
_exptl_crystal_description     block
_exptl_crystal_colour     green
_exptl_crystal_size_max     0.32
_exptl_crystal_size_mid     0.12
_exptl_crystal_size_min     0.10
_exptl_crystal_density_diffrn     1.604
_exptl_crystal_density_meas     ?
_exptl_crystal_density_method     'not measured'
_exptl_crystal_F_000     1036
_exptl_absorpt_coefficient_mu     4.506
_exptl_absorpt_correction_type     multi-scan
_exptl_absorpt_process_details     '(SADABS; Sheldrick, 1996)'
_exptl_absorpt_correction_T_min     0.3230
_exptl_absorpt_correction_T_max     0.6589
_exptl_special_details
;
;
_diffrn_ambient_temperature     100(2)
_diffrn_radiation_type     MoK\a
_diffrn_radiation_wavelength     0.71073
_diffrn_radiation_source     'fine-focus sealed tube'
_diffrn_radiation_monochromator     graphite
_diffrn_measurement_device_type     'Bruker APEXII area-detector'
_diffrn_measurement_method     'omega scan'
_diffrn_detector_area_resol_mean     ?
_diffrn_reflns_number     9901
_diffrn_reflns_av_R_equivalents     0.0230
_diffrn_reflns_av_sigmaI/netI     0.0287
_diffrn_reflns_theta_min     2.30
_diffrn_reflns_theta_max     25.00
_diffrn_reflns_theta_full     25.00
_diffrn_measured_fraction_theta_max     1.000
_diffrn_measured_fraction_theta_full     1.000
_diffrn_reflns_limit_h_min     -16
_diffrn_reflns_limit_h_max     16
_diffrn_reflns_limit_k_min     -14
_diffrn_reflns_limit_k_max     14
_diffrn_reflns_limit_l_min     -15
_diffrn_reflns_limit_l_max     16
_diffrn_standards_number     ?
_diffrn_standards_interval_count     ?
_diffrn_standards_interval_time     ?
_diffrn_standards_decay_%     ?
_refine_special_details
;
Refinement of <i>F</i>^2^ against ALL reflections. The weighted <i>R</i>-factor
<i>wR</i> and goodness of fit <i>S</i> are based on <i>F</i>^2^, conventional
<i>R</i>-factors <i>R</i> are based on <i>F</i>, with <i>F</i> set to zero for
negative <i>F</i>^2^. The threshold expression of <i>F</i>^2^ >
\s(<i>F</i>^2^) is used only for calculating <i>R</i>-factors(gt) <i>etc</i>.
and is not relevant to the choice of reflections for refinement.
<i>R</i>-factors based on <i>F</i>^2^ are statistically about twice as large
as those based on <i>F</i>, and <i>R</i>- factors based on ALL data will be
even larger.
;
_reflns_number_total     3802
_reflns_number_gt     3275
_reflns_threshold_expression     I>2\s(I)
_refine_ls_structure_factor_coef     Fsqd
_refine_ls_matrix_type     full
_refine_ls_R_factor_all     0.0399
_refine_ls_R_factor_gt     0.0311
_refine_ls_wR_factor_gt     0.0766
_refine_ls_wR_factor_ref     0.0802
_refine_ls_goodness_of_fit_ref     1.011
_refine_ls_restrained_S_all     1.011
_refine_ls_number_reflns     3802
_refine_ls_number_parameters     235
_refine_ls_number_restraints     0
_refine_ls_hydrogen_treatment     constr
_refine_ls_weighting_scheme     calc
_refine_ls_weighting_details
         'calc w=1/[\s^2^(Fo^2^)+(0.0450P)^2^+2.3760P] where P=(Fo^2^+2Fc^2^)/3'
_atom_sites_solution_hydrogens     geom
_atom_sites_solution_primary     direct
_atom_sites_solution_secondary     difmap
_refine_ls_shift/su_max     0.000
_refine_ls_shift/su_mean     0.000
_refine_diff_density_max     0.963
_refine_diff_density_min     -0.336
_refine_ls_extinction_method     none
_refine_ls_extinction_coef     ?
loop_
    _atom_type_symbol
    _atom_type_description
    _atom_type_scat_dispersion_real
    _atom_type_scat_dispersion_imag
    _atom_type_scat_source
    'C' 'C' 0.0033 0.0016
                         'International Tables Vol C Tables 4.2.6.8 and 6.1.1.4'
    'H' 'H' 0.0000 0.0000
                         'International Tables Vol C Tables 4.2.6.8 and 6.1.1.4'
    'N' 'N' 0.0061 0.0033
                         'International Tables Vol C Tables 4.2.6.8 and 6.1.1.4'
    'Co' 'Co' 0.3494 0.9721
                         'International Tables Vol C Tables 4.2.6.8 and 6.1.1.4'
    'Br' 'Br' -0.2901 2.4595
                         'International Tables Vol C Tables 4.2.6.8 and 6.1.1.4'
_computing_data_collection     'APEX2 (Bruker, 2007)'
_computing_cell_refinement     'SAINT (Bruker, 2007)'
_computing_data_reduction     'SAINT (Bruker, 2007)'
_computing_structure_solution     'SHELXS97 (Sheldrick, 2008)'
_computing_structure_refinement     'SHELXL97 (Sheldrick, 2008)'
_computing_molecular_graphics     'X-SEED (Barbour, 2001)'
_computing_publication_material     'publCIF (Westrip, 2009)'
loop_
    _atom_site_type_symbol
    _atom_site_label
    _atom_site_fract_x
    _atom_site_fract_y
    _atom_site_fract_z
    _atom_site_U_iso_or_equiv
    _atom_site_adp_type
    _atom_site_calc_flag
    _atom_site_refinement_flags
    _atom_site_occupancy
    _atom_site_disorder_assembly
    _atom_site_disorder_group
    Br Br1 0.43506(3) 0.59326(3) 0.13742(3) 0.02898(11) Uani d . 1 . .
    Br Br2 0.17275(3) 0.75199(3) 0.04140(3) 0.02782(11) Uani d . 1 . .
    Co Co 0.28730(4) 0.63613(4) -0.00789(3) 0.02382(13) Uani d . 1 . .
    N N1 0.3244(2) 0.6980(3) -0.1274(2) 0.0278(7) Uani d . 1 . .
    N N2 0.2176(2) 0.4912(2) -0.0717(2) 0.0286(7) Uani d . 1 . .
    C C1 0.3361(4) 1.0847(3) 0.0581(3) 0.0456(11) Uani d . 1 . .
    H H1A 0.3094 1.0167 0.0732 0.055 Uiso calc R 1 . .
    C C2 0.3418(4) 1.1776(4) 0.1210(4) 0.0498(11) Uani d . 1 . .
    H H2A 0.3188 1.1725 0.1785 0.060 Uiso calc R 1 . .
    C C3 0.3802(3) 1.2761(3) 0.1007(4) 0.0433(10) Uani d . 1 . .
    H H3A 0.3846 1.3389 0.1444 0.052 Uiso calc R 1 . .
    C C4 0.4120(3) 1.2839(3) 0.0176(3) 0.0397(10) Uani d . 1 . .
    H H4A 0.4379 1.3527 0.0031 0.048 Uiso calc R 1 . .
    C C5 0.4070(3) 1.1931(3) -0.0459(3) 0.0385(10) Uani d . 1 . .
    H H5A 0.4295 1.2000 -0.1035 0.046 Uiso calc R 1 . .
    C C6 0.3690(3) 1.0907(3) -0.0263(3) 0.0327(9) Uani d . 1 . .
    C C7 0.3671(3) 0.9943(3) -0.0910(3) 0.0354(9) Uani d . 1 . .
    H H7A 0.3832 1.0071 -0.1521 0.042 Uiso calc R 1 . .
    C C8 0.3451(3) 0.8893(3) -0.0736(3) 0.0304(8) Uani d . 1 . .
    H H8A 0.3283 0.8738 -0.0134 0.037 Uiso calc R 1 . .
    C C9 0.3458(3) 0.7994(3) -0.1420(3) 0.0311(8) Uani d . 1 . .
    H H9A 0.3631 0.8156 -0.2017 0.037 Uiso calc R 1 . .
    C C10 0.3299(3) 0.6147(3) -0.2044(3) 0.0329(9) Uani d . 1 . .
    H H10A 0.3895 0.5657 -0.1725 0.039 Uiso calc R 1 . .
    H H10B 0.3389 0.6531 -0.2647 0.039 Uiso calc R 1 . .
    C C11 0.2336(3) 0.5444(3) -0.2418(3) 0.0340(9) Uani d . 1 . .
    H H11A 0.1745 0.5939 -0.2520 0.041 Uiso calc R 1 . .
    H H11B 0.2267 0.5121 -0.3106 0.041 Uiso calc R 1 . .
    C C12 0.2293(3) 0.4507(3) -0.1697(3) 0.0375(9) Uani d . 1 . .
    H H12A 0.1714 0.4012 -0.2066 0.045 Uiso calc R 1 . .
    H H12B 0.2924 0.4061 -0.1520 0.045 Uiso calc R 1 . .
    C C13 0.1673(3) 0.4295(3) -0.0322(3) 0.0318(8) Uani d . 1 . .
    H H13A 0.1370 0.3643 -0.0696 0.038 Uiso calc R 1 . .
    C C14 0.1526(3) 0.4507(3) 0.0653(3) 0.0297(8) Uani d . 1 . .
    H H14A 0.1831 0.5143 0.1055 0.036 Uiso calc R 1 . .
    C C15 0.0965(3) 0.3817(3) 0.0998(3) 0.0313(8) Uani d . 1 . .
    H H15A 0.0666 0.3201 0.0563 0.038 Uiso calc R 1 . .
    C C16 0.0764(3) 0.3912(3) 0.1974(3) 0.0293(8) Uani d . 1 . .
    C C17 0.0274(3) 0.3040(3) 0.2283(3) 0.0322(8) Uani d . 1 . .
    H H17A 0.0061 0.2406 0.1844 0.039 Uiso calc R 1 . .
    C C18 0.0091(3) 0.3078(3) 0.3206(3) 0.0354(9) Uani d . 1 . .
    H H18A -0.0238 0.2471 0.3402 0.043 Uiso calc R 1 . .
    C C19 0.0385(3) 0.3995(3) 0.3848(3) 0.0364(9) Uani d . 1 . .
    H H19A 0.0262 0.4021 0.4488 0.044 Uiso calc R 1 . .
    C C20 0.0866(3) 0.4888(4) 0.3552(3) 0.0373(9) Uani d . 1 . .
    H H20A 0.1071 0.5521 0.3993 0.045 Uiso calc R 1 . .
    C C21 0.1046(3) 0.4853(3) 0.2625(3) 0.0347(9) Uani d . 1 . .
    H H21A 0.1362 0.5469 0.2424 0.042 Uiso calc R 1 . .
loop_
    _atom_site_aniso_label
    _atom_site_aniso_U_11
    _atom_site_aniso_U_22
    _atom_site_aniso_U_33
    _atom_site_aniso_U_12
    _atom_site_aniso_U_13
    _atom_site_aniso_U_23
    Br1 0.0299(2) 0.0322(2) 0.02463(19) 0.00440(15) 0.00925(15) 0.00136(15)
    Br2 0.0296(2) 0.02873(19) 0.0292(2) 0.00210(15) 0.01535(15) -0.00126(15)
    Co 0.0262(3) 0.0260(3) 0.0212(2) 0.0021(2) 0.0107(2) 0.00126(19)
    N1 0.0265(16) 0.0358(18) 0.0228(15) 0.0092(14) 0.0106(13) 0.0055(13)
    N2 0.0319(16) 0.0307(16) 0.0220(15) 0.0019(14) 0.0078(13) 0.0000(13)
    C1 0.060(3) 0.034(2) 0.050(3) -0.014(2) 0.028(2) 0.004(2)
    C2 0.068(3) 0.037(2) 0.052(3) -0.012(2) 0.030(2) -0.001(2)
    C3 0.041(2) 0.032(2) 0.054(3) -0.0029(19) 0.013(2) 0.005(2)
    C4 0.029(2) 0.027(2) 0.058(3) -0.0019(17) 0.0083(19) 0.012(2)
    C5 0.027(2) 0.041(2) 0.048(2) 0.0038(18) 0.0133(18) 0.020(2)
    C6 0.0232(19) 0.033(2) 0.040(2) -0.0012(16) 0.0086(17) 0.0112(17)
    C7 0.030(2) 0.041(2) 0.038(2) 0.0031(18) 0.0145(17) 0.0157(18)
    C8 0.0246(18) 0.038(2) 0.032(2) 0.0037(16) 0.0143(16) 0.0099(17)
    C9 0.0229(18) 0.043(2) 0.030(2) 0.0056(17) 0.0127(16) 0.0143(18)
    C10 0.034(2) 0.043(2) 0.0262(19) 0.0143(18) 0.0161(17) 0.0061(17)
    C11 0.042(2) 0.039(2) 0.0235(19) 0.0099(19) 0.0144(17) -0.0010(17)
    C12 0.053(3) 0.035(2) 0.027(2) 0.0027(19) 0.0169(19) -0.0055(17)
    C13 0.034(2) 0.0276(19) 0.031(2) -0.0017(17) 0.0072(17) -0.0023(16)
    C14 0.0291(19) 0.0301(19) 0.0258(18) -0.0031(16) 0.0044(15) 0.0005(16)
    C15 0.028(2) 0.0303(19) 0.032(2) -0.0077(16) 0.0060(16) -0.0031(16)
    C16 0.0198(18) 0.033(2) 0.032(2) -0.0022(16) 0.0039(15) 0.0016(16)
    C17 0.029(2) 0.028(2) 0.038(2) -0.0001(16) 0.0100(17) 0.0014(17)
    C18 0.0249(19) 0.036(2) 0.046(2) 0.0023(17) 0.0140(18) 0.0096(19)
    C19 0.030(2) 0.047(2) 0.035(2) 0.0060(19) 0.0141(17) 0.0045(19)
    C20 0.032(2) 0.041(2) 0.040(2) -0.0026(18) 0.0141(18) -0.0102(18)
    C21 0.030(2) 0.035(2) 0.039(2) -0.0036(17) 0.0121(17) 0.0011(18)
_geom_special_details
;
All e.s.d.'s (except the e.s.d. in the dihedral angle between two l.s. planes)
are estimated using the full covariance matrix. The cell e.s.d.'s are taken
into account individually in the estimation of e.s.d.'s in distances, angles
and torsion angles; correlations between e.s.d.'s in cell parameters are only
used when they are defined by crystal symmetry. An approximate (isotropic)
treatment of cell e.s.d.'s is used for estimating e.s.d.'s involving l.s.
planes.
;
loop_
    _geom_bond_atom_site_label_1
    _geom_bond_atom_site_label_2
    _geom_bond_site_symmetry_2
    _geom_bond_distance
    _geom_bond_publ_flag
    Br1 Co . 2.3753(6) ?
    Br2 Co . 2.3924(6) ?
    Co N1 . 2.021(3) ?
    Co N2 . 2.037(3) ?
    N1 C9 . 1.286(5) ?
    N1 C10 . 1.474(5) ?
    N2 C13 . 1.266(5) ?
    N2 C12 . 1.487(4) ?
    C1 C6 . 1.386(5) ?
    C1 C2 . 1.393(6) ?
    C1 H1A . 0.9500 ?
    C2 C3 . 1.366(6) ?
    C2 H2A . 0.9500 ?
    C3 C4 . 1.361(6) ?
    C3 H3A . 0.9500 ?
    C4 C5 . 1.379(6) ?
    C4 H4A . 0.9500 ?
    C5 C6 . 1.402(5) ?
    C5 H5A . 0.9500 ?
    C6 C7 . 1.451(6) ?
    C7 C8 . 1.338(5) ?
    C7 H7A . 0.9500 ?
    C8 C9 . 1.429(5) ?
    C8 H8A . 0.9500 ?
    C9 H9A . 0.9500 ?
    C10 C11 . 1.523(5) ?
    C10 H10A . 0.9900 ?
    C10 H10B . 0.9900 ?
    C11 C12 . 1.510(5) ?
    C11 H11A . 0.9900 ?
    C11 H11B . 0.9900 ?
    C12 H12A . 0.9900 ?
    C12 H12B . 0.9900 ?
    C13 C14 . 1.441(5) ?
    C13 H13A . 0.9500 ?
    C14 C15 . 1.336(5) ?
    C14 H14A . 0.9500 ?
    C15 C16 . 1.461(5) ?
    C15 H15A . 0.9500 ?
    C16 C17 . 1.396(5) ?
    C16 C21 . 1.406(5) ?
    C17 C18 . 1.373(5) ?
    C17 H17A . 0.9500 ?
    C18 C19 . 1.379(6) ?
    C18 H18A . 0.9500 ?
    C19 C20 . 1.399(6) ?
    C19 H19A . 0.9500 ?
    C20 C21 . 1.376(5) ?
    C20 H20A . 0.9500 ?
    C21 H21A . 0.9500 ?
loop_
    _geom_angle_atom_site_label_1
    _geom_angle_atom_site_label_2
    _geom_angle_atom_site_label_3
    _geom_angle_site_symmetry_1
    _geom_angle_site_symmetry_3
    _geom_angle
    _geom_angle_publ_flag
    N1 Co N2 . . 100.80(12) ?
    N1 Co Br1 . . 111.12(8) ?
    N2 Co Br1 . . 108.83(9) ?
    N1 Co Br2 . . 113.70(8) ?
    N2 Co Br2 . . 110.32(8) ?
    Br1 Co Br2 . . 111.49(2) ?
    C9 N1 C10 . . 117.3(3) ?
    C9 N1 Co . . 127.8(3) ?
    C10 N1 Co . . 114.9(2) ?
    C13 N2 C12 . . 116.6(3) ?
    C13 N2 Co . . 124.9(2) ?
    C12 N2 Co . . 118.5(2) ?
    C6 C1 C2 . . 120.6(4) ?
    C6 C1 H1A . . 119.7 ?
    C2 C1 H1A . . 119.7 ?
    C3 C2 C1 . . 120.6(4) ?
    C3 C2 H2A . . 119.7 ?
    C1 C2 H2A . . 119.7 ?
    C4 C3 C2 . . 119.7(4) ?
    C4 C3 H3A . . 120.1 ?
    C2 C3 H3A . . 120.1 ?
    C3 C4 C5 . . 120.7(4) ?
    C3 C4 H4A . . 119.6 ?
    C5 C4 H4A . . 119.6 ?
    C4 C5 C6 . . 120.8(4) ?
    C4 C5 H5A . . 119.6 ?
    C6 C5 H5A . . 119.6 ?
    C1 C6 C5 . . 117.6(4) ?
    C1 C6 C7 . . 121.8(3) ?
    C5 C6 C7 . . 120.6(3) ?
    C8 C7 C6 . . 126.7(3) ?
    C8 C7 H7A . . 116.6 ?
    C6 C7 H7A . . 116.6 ?
    C7 C8 C9 . . 122.6(3) ?
    C7 C8 H8A . . 118.7 ?
    C9 C8 H8A . . 118.7 ?
    N1 C9 C8 . . 123.9(3) ?
    N1 C9 H9A . . 118.1 ?
    C8 C9 H9A . . 118.1 ?
    N1 C10 C11 . . 110.7(3) ?
    N1 C10 H10A . . 109.5 ?
    C11 C10 H10A . . 109.5 ?
    N1 C10 H10B . . 109.5 ?
    C11 C10 H10B . . 109.5 ?
    H10A C10 H10B . . 108.1 ?
    C12 C11 C10 . . 115.2(3) ?
    C12 C11 H11A . . 108.5 ?
    C10 C11 H11A . . 108.5 ?
    C12 C11 H11B . . 108.5 ?
    C10 C11 H11B . . 108.5 ?
    H11A C11 H11B . . 107.5 ?
    N2 C12 C11 . . 112.8(3) ?
    N2 C12 H12A . . 109.0 ?
    C11 C12 H12A . . 109.0 ?
    N2 C12 H12B . . 109.0 ?
    C11 C12 H12B . . 109.0 ?
    H12A C12 H12B . . 107.8 ?
    N2 C13 C14 . . 124.9(3) ?
    N2 C13 H13A . . 117.5 ?
    C14 C13 H13A . . 117.5 ?
    C15 C14 C13 . . 120.6(3) ?
    C15 C14 H14A . . 119.7 ?
    C13 C14 H14A . . 119.7 ?
    C14 C15 C16 . . 126.8(3) ?
    C14 C15 H15A . . 116.6 ?
    C16 C15 H15A . . 116.6 ?
    C17 C16 C21 . . 118.0(3) ?
    C17 C16 C15 . . 119.3(3) ?
    C21 C16 C15 . . 122.7(3) ?
    C18 C17 C16 . . 121.5(4) ?
    C18 C17 H17A . . 119.3 ?
    C16 C17 H17A . . 119.3 ?
    C17 C18 C19 . . 120.2(4) ?
    C17 C18 H18A . . 119.9 ?
    C19 C18 H18A . . 119.9 ?
    C18 C19 C20 . . 119.6(4) ?
    C18 C19 H19A . . 120.2 ?
    C20 C19 H19A . . 120.2 ?
    C21 C20 C19 . . 120.3(4) ?
    C21 C20 H20A . . 119.8 ?
    C19 C20 H20A . . 119.8 ?
    C20 C21 C16 . . 120.4(4) ?
    C20 C21 H21A . . 119.8 ?
    C16 C21 H21A . . 119.8 ?
loop_
    _geom_torsion_atom_site_label_1
    _geom_torsion_atom_site_label_2
    _geom_torsion_atom_site_label_3
    _geom_torsion_atom_site_label_4
    _geom_torsion_site_symmetry_1
    _geom_torsion_site_symmetry_2
    _geom_torsion_site_symmetry_3
    _geom_torsion_site_symmetry_4
    _geom_torsion
    _geom_torsion_publ_flag
    N2 Co N1 C9 . . . . 160.1(3) ?
    Br1 Co N1 C9 . . . . -84.6(3) ?
    Br2 Co N1 C9 . . . . 42.1(3) ?
    N2 Co N1 C10 . . . . -21.7(3) ?
    Br1 Co N1 C10 . . . . 93.5(2) ?
    Br2 Co N1 C10 . . . . -139.7(2) ?
    N1 Co N2 C13 . . . . -169.1(3) ?
    Br1 Co N2 C13 . . . . 74.0(3) ?
    Br2 Co N2 C13 . . . . -48.7(3) ?
    N1 Co N2 C12 . . . . 13.6(3) ?
    Br1 Co N2 C12 . . . . -103.3(3) ?
    Br2 Co N2 C12 . . . . 134.1(2) ?
    C6 C1 C2 C3 . . . . -0.2(7) ?
    C1 C2 C3 C4 . . . . 0.8(7) ?
    C2 C3 C4 C5 . . . . -0.7(6) ?
    C3 C4 C5 C6 . . . . 0.0(6) ?
    C2 C1 C6 C5 . . . . -0.5(6) ?
    C2 C1 C6 C7 . . . . 177.9(4) ?
    C4 C5 C6 C1 . . . . 0.6(6) ?
    C4 C5 C6 C7 . . . . -177.8(3) ?
    C1 C6 C7 C8 . . . . -7.3(6) ?
    C5 C6 C7 C8 . . . . 171.1(4) ?
    C6 C7 C8 C9 . . . . -179.6(4) ?
    C10 N1 C9 C8 . . . . -179.2(3) ?
    Co N1 C9 C8 . . . . -1.1(5) ?
    C7 C8 C9 N1 . . . . -179.6(4) ?
    C9 N1 C10 C11 . . . . -130.3(3) ?
    Co N1 C10 C11 . . . . 51.3(3) ?
    N1 C10 C11 C12 . . . . -80.7(4) ?
    C13 N2 C12 C11 . . . . 147.5(4) ?
    Co N2 C12 C11 . . . . -35.0(4) ?
    C10 C11 C12 N2 . . . . 70.0(4) ?
    C12 N2 C13 C14 . . . . 176.2(3) ?
    Co N2 C13 C14 . . . . -1.1(5) ?
    N2 C13 C14 C15 . . . . 178.7(4) ?
    C13 C14 C15 C16 . . . . 178.8(4) ?
    C14 C15 C16 C17 . . . . -171.5(4) ?
    C14 C15 C16 C21 . . . . 8.5(6) ?
    C21 C16 C17 C18 . . . . -1.7(5) ?
    C15 C16 C17 C18 . . . . 178.3(3) ?
    C16 C17 C18 C19 . . . . 0.6(6) ?
    C17 C18 C19 C20 . . . . 0.2(6) ?
    C18 C19 C20 C21 . . . . 0.0(6) ?
    C19 C20 C21 C16 . . . . -1.2(6) ?
    C17 C16 C21 C20 . . . . 1.9(5) ?
    C15 C16 C21 C20 . . . . -178.0(4) ?
data_global
_journal_date_recd_electronic     2008-11-18
_journal_date_accepted     2008-12-07
_journal_name_full     'Acta Crystallographica, Section E'
_journal_year     2009
_journal_volume     65
_journal_issue      1
_journal_page_first     m56
_journal_page_last     m56
_journal_paper_category     QM
_journal_coeditor_code     HG2447
_publ_contact_author_name     'Hapipah Mohd Ali'
_publ_contact_author_address
;
Department of Chemistry, Faculty of Science, University of Malaya, 50603 Kuala,
Lumpur, Malaysia.
;
_publ_contact_author_email     'hapipah@um.edu.my'
_publ_contact_author_fax     '603-79674193'
_publ_contact_author_phone     '603-79674246'
_publ_section_title
;\
[Bis(3-phenylprop-2-enylidene)propane-1,3-diamine-\k^2^<i>N</i>,<i>N</i>']\
dibromidocobalt(II)
;
loop_
    _publ_author_name
    _publ_author_footnote
    _publ_author_address
    'Montazerozohori, M.' .
;
Department of Chemistry,
Yasouj University,
Yasouj, 75918-74831, Iran
;
    'Habibi, M. H.' .
;
Catalysis Division, Department of Chemistry,
University of Isfahan,
Isfahan, 81745-73441, Iran
;
    'Amirnasr, M.' .
;
Department of Chemistry, Isfahan University of Technology,
Isfahan, 84156-83111, Iran
;
    'Saharin, Siti Munirah' .
;
Department of Chemistry, Faculty of Science, University of Malaya, 50603 Kuala,
Lumpur, Malaysia
;
    'Mohd Ali, Hapipah' .
;
Department of Chemistry, Faculty of Science, University of Malaya, 50603 Kuala,
Lumpur, Malaysia
;
