# Supplementary material for: [Bis(3-phenyl­prop-2-enyl­idene)propane-1,3-diamine-κ2 N,N′]dibromidocobalt(II)
Source: Acta Crystallogr Sect E Struct Rep Online. 2008 Dec 13;65(Pt 1):m56. doi: 10.1107/S1600536808041408 (PMC2967899; doi:10.1107/S1600536808041408)
Supplement: Supplementary file 2 [file e-65-00m56-Isup2.hkl]

# 
# h,k,l, Fc-squared, Fo-squared, sigma(Fo-squared) and status flag 
# 
data_I
_shelx_title ' MN230 in P2(1)/c' 
_shelx_refln_list_code          4 
_shelx_F_calc_maximum      282.18 
_exptl_crystal_F_000      1036.00 
_reflns_d_resolution_high  0.8409 
 
loop_ 
 _symmetry_equiv_pos_as_xyz 
 'x, y, z' 
 '-x, y+1/2, -z+1/2' 
 '-x, -y, -z' 
 'x, -y-1/2, z-1/2' 
 
_cell_length_a    14.0306 
_cell_length_b    11.9962 
_cell_length_c    13.6738 
_cell_angle_alpha  90.000 
_cell_angle_beta  110.375 
_cell_angle_gamma  90.000 
 
_shelx_F_squared_multiplier     1.000 
 
loop_ 
 _refln_index_h 
 _refln_index_k 
 _refln_index_l 
 _refln_F_squared_calc 
 _refln_F_squared_meas 
 _refln_F_squared_sigma 
 _refln_observed_status 
   2   0   0    12407.26    13983.21    291.67 o 
   3   0   0     2555.98     2857.43     65.82 o 
   4   0   0    13220.64    15311.72    319.35 o 
   5   0   0     6282.18     7040.93    154.98 o 
   6   0   0     1568.60     1596.94     81.73 o 
   7   0   0    11583.13    11468.79    171.29 o 
   8   0   0    19099.97    18488.65    294.51 o 
   9   0   0      188.08      200.06     26.25 o 
  10   0   0      312.66      338.32     31.30 o 
  11   0   0     5499.65     5192.32     98.93 o 
  12   0   0     1942.29     1724.12     88.18 o 
  13   0   0      414.23      426.09     60.59 o 
  14   0   0      618.13      592.71     70.87 o 
  15   0   0     5250.99     5602.61    168.87 o 
   1   1   0    29939.88    32929.27    660.51 o 
   2   1   0       40.50       60.87      4.71 o 
   3   1   0    12370.83    13573.50    137.38 o 
   4   1   0     7226.08     7626.93     79.87 o 
   5   1   0     2211.88     2451.48     42.02 o 
   6   1   0    10078.90    10810.02    132.17 o 
   7   1   0    15368.17    16092.88    193.62 o 
   8   1   0     3137.90     2951.62     50.53 o 
   9   1   0     3460.92     3373.21     62.67 o 
  10   1   0     2583.98     2629.34     45.29 o 
  11   1   0     2743.76     2628.85     56.13 o 
  12   1   0     2866.35     2670.20     59.59 o 
  13   1   0       58.62      104.73     39.43 o 
  14   1   0      354.41      428.04    105.80 o 
  15   1   0      130.83      172.11     65.01 o 
   0   2   0     1159.48     1310.01     23.37 o 
   1   2   0      567.13      691.98     34.57 o 
   2   2   0      717.97      855.60     16.01 o 
   3   2   0      265.43      273.14     11.44 o 
   4   2   0      620.36      582.95     18.42 o 
   5   2   0     3548.56     3620.40     48.70 o 
   6   2   0    20306.50    21439.68    354.69 o 
   7   2   0     1663.72     1926.43     62.76 o 
   8   2   0     1383.46     1623.52     55.86 o 
   9   2   0     8672.93     8438.70    111.74 o 
  10   2   0      299.04      274.57     32.83 o 
  11   2   0     1036.69     1010.70     43.82 o 
  12   2   0     1785.83     1697.92     51.51 o 
  13   2   0       15.75       84.75     39.16 o 
  14   2   0     2077.96     1998.16     75.03 o 
  15   2   0       14.41      -17.06     47.20 o 
   1   3   0     2979.73     3133.57     67.92 o 
   2   3   0    75829.57    79629.35    900.68 o 
   3   3   0     4327.78     4225.52     55.16 o 
   4   3   0        2.12        0.62     11.79 o 
   5   3   0    32652.11    33539.29    383.82 o 
   6   3   0    11090.77    11145.14    117.34 o 
   7   3   0     4812.78     4864.93    100.22 o 
   8   3   0       22.61       85.27     15.53 o 
   9   3   0      611.23      719.23    102.33 o 
  10   3   0     9856.08     9337.75    155.11 o 
  11   3   0       68.23       30.37     34.38 o 
  12   3   0      798.32      825.29    118.24 o 
  13   3   0     6823.18     6948.98    106.50 o 
  14   3   0       75.96      113.88     46.02 o 
  15   3   0      474.24      439.77     54.60 o 
   0   4   0      811.71      797.41     66.27 o 
   1   4   0    18221.07    18716.22    167.25 o 
   2   4   0     2804.01     3006.19     60.95 o 
   3   4   0    25202.96    26156.57    300.29 o 
   4   4   0     3915.16     3847.21     86.39 o 
   5   4   0    17055.10    17352.88    204.44 o 
   6   4   0    10309.87     9696.23    120.92 o 
   7   4   0     6833.86     6673.19     75.91 o 
   8   4   0     1040.32     1092.62     25.76 o 
   9   4   0     2759.35     2706.39     74.11 o 
  10   4   0       21.94       34.59     32.03 o 
  11   4   0       45.86       34.66     35.99 o 
  12   4   0     3051.58     2977.43     82.26 o 
  13   4   0      626.53      593.29     51.14 o 
  14   4   0     4326.08     4361.33    141.73 o 
  15   4   0        4.58       -1.69     49.48 o 
   1   5   0       62.79       72.35      8.48 o 
   2   5   0     9675.30     9301.11     98.62 o 
   3   5   0     3222.63     3093.33     45.79 o 
   4   5   0    18182.18    17991.61    211.25 o 
   5   5   0     1934.60     1681.16     34.26 o 
   6   5   0     3401.80     3416.55     68.01 o 
   7   5   0     3335.99     3158.84     53.26 o 
   8   5   0        8.97       17.74     17.99 o 
   9   5   0       68.76       67.70     21.59 o 
  10   5   0      181.48      186.19     36.48 o 
  11   5   0     3249.10     2995.28    199.97 o 
  12   5   0      482.34      587.00     72.04 o 
  13   5   0     2964.84     2820.26     85.89 o 
  14   5   0      147.61      171.01     57.12 o 
   0   6   0    18077.62    17173.80    201.72 o 
   1   6   0      752.53      712.04     18.87 o 
   2   6   0      845.04      864.64     27.56 o 
   3   6   0    16038.19    15701.29    213.14 o 
   4   6   0     2914.89     2919.30     58.44 o 
   5   6   0    10773.89    10184.33    127.20 o 
   6   6   0     1048.49      945.10     31.10 o 
   7   6   0     3363.96     3344.09     83.71 o 
   8   6   0     9235.92     8982.36    118.30 o 
   9   6   0      223.78      244.50     28.90 o 
  10   6   0     3368.90     3362.83     84.24 o 
  11   6   0     1224.69     1196.29     91.60 o 
  12   6   0     3041.75     2972.68    111.57 o 
  13   6   0      250.92      254.66     52.25 o 
  14   6   0      188.08      237.22     55.20 o 
   1   7   0    13596.30    13095.86    122.97 o 
   2   7   0       97.20      166.17     14.30 o 
   3   7   0      785.69      686.78     37.10 o 
   4   7   0    15108.20    14501.12    175.82 o 
   5   7   0        7.86       -9.88     20.96 o 
   6   7   0     1368.72     1295.49     36.62 o 
   7   7   0     6161.38     5897.59     85.07 o 
   8   7   0     3288.41     3282.38     95.62 o 
   9   7   0     1226.65     1235.75     59.31 o 
  10   7   0       83.34      116.35     90.48 o 
  11   7   0     2212.92     2117.55     75.88 o 
  12   7   0     2346.17     2360.86     82.24 o 
  13   7   0       97.05       74.78     51.73 o 
   0   8   0    10439.80     9784.65    123.91 o 
   1   8   0     1063.71     1038.45     23.54 o 
   2   8   0     5324.57     5234.53     65.61 o 
   3   8   0     2263.92     2132.61     44.01 o 
   4   8   0       55.25       44.87     18.54 o 
   5   8   0      511.29      497.71     24.62 o 
   6   8   0      707.60      705.50     31.36 o 
   7   8   0      431.83      401.64     26.04 o 
   8   8   0     2053.84     2009.68     67.26 o 
   9   8   0     3594.50     3697.99    102.47 o 
  10   8   0      363.15      378.48     48.41 o 
  11   8   0     3260.35     3155.64    141.51 o 
  12   8   0        8.96      -27.84     57.16 o 
   1   9   0     7036.39     6749.21     73.13 o 
   2   9   0     2721.93     2612.63     52.85 o 
   3   9   0     5902.13     5854.14     84.58 o 
   4   9   0      616.01      613.63     27.50 o 
   5   9   0     3579.08     3499.89     79.14 o 
   6   9   0      370.75      412.13     27.69 o 
   7   9   0     2311.84     2096.03     78.39 o 
   8   9   0     5156.86     4965.40    106.36 o 
   9   9   0        0.27       64.18     68.03 o 
  10   9   0     6118.81     5910.23    161.75 o 
  11   9   0      786.95      908.21     62.39 o 
  12   9   0        2.36      -12.97     52.77 o 
   0  10   0      288.23      294.77     31.70 o 
   1  10   0     4101.06     3951.31     52.78 o 
   2  10   0     9914.74     9735.42    100.42 o 
   3  10   0     3516.34     3529.75    140.34 o 
   4  10   0      187.79      183.56     37.08 o 
   5  10   0       51.45       22.49     52.92 o 
   6  10   0     4029.73     3895.29     91.24 o 
   7  10   0      142.81      103.05     40.47 o 
   8  10   0       22.71       -3.22     42.82 o 
   9  10   0     7137.60     7372.79    143.82 o 
  10  10   0      300.09      480.58    108.51 o 
  11  10   0      346.82      365.31     57.30 o 
   1  11   0     1023.59      978.72     32.87 o 
   2  11   0     4002.07     4025.22     58.13 o 
   3  11   0       79.79      104.02     26.13 o 
   4  11   0     1106.92     1191.08     59.84 o 
   5  11   0      129.57      167.05     39.63 o 
   6  11   0      255.55      290.42     71.00 o 
   7  11   0      185.03      213.88     46.05 o 
   8  11   0     1040.78     1076.38     61.02 o 
   9  11   0      469.04      550.42     57.46 o 
   0  12   0     1560.55     1538.92     51.65 o 
   1  12   0       14.50       -2.46     22.97 o 
   2  12   0      155.11      146.11     24.60 o 
   3  12   0     3572.13     3696.63     74.45 o 
   4  12   0      935.57      952.91     45.33 o 
   5  12   0     2660.29     2612.14     81.28 o 
   6  12   0      404.75      432.32     49.77 o 
   7  12   0       53.66       31.84     46.66 o 
   8  12   0     1425.45     1580.54     77.75 o 
   1  13   0      193.03      153.57     31.18 o 
   2  13   0      305.98      297.70     71.54 o 
   3  13   0     1725.28     1855.74     61.87 o 
   4  13   0     8603.48     8908.25    131.49 o 
   5  13   0       56.61       73.25     38.81 o 
   6  13   0       55.79       48.59     49.50 o 
   0  14   0      502.67      537.52     53.45 o 
   1  14   0      243.74      221.01     41.98 o 
   2  14   0       61.90       75.98     53.24 o 
   3  14   0     1410.03     1566.65     81.30 o 
 -15   1   1      401.93      507.83     93.18 o 
 -14   1   1     2724.36     2597.54     78.98 o 
 -13   1   1      402.12      433.05     59.69 o 
 -12   1   1     1366.61     1287.14     57.02 o 
 -11   1   1      410.14      386.02     27.51 o 
 -10   1   1      474.96      438.74     27.00 o 
  -9   1   1      567.79      651.90     25.14 o 
  -8   1   1     3088.35     2871.80     41.39 o 
  -7   1   1    12351.39    12451.53    236.65 o 
  -6   1   1    10888.36    10658.82    188.76 o 
  -5   1   1     1587.89     1545.44     27.32 o 
  -4   1   1     1788.60     1925.38     50.64 o 
  -3   1   1    11000.21    12319.34    142.79 o 
  -2   1   1     3266.42     3828.63     78.12 o 
  -1   1   1      228.43      182.45     14.11 o 
   0   1   1    16373.44    17973.14    366.32 o 
   1   1   1     1159.84     1493.80     25.45 o 
   2   1   1     2405.79     2659.20     42.95 o 
   3   1   1    79627.80    88765.80   1021.49 o 
   4   1   1     7618.93     8053.21     98.34 o 
   5   1   1     4214.12     4341.71     58.69 o 
   6   1   1      358.38      401.17     16.82 o 
   7   1   1    10909.40    11344.11    140.39 o 
   8   1   1     5298.48     5509.51     79.59 o 
   9   1   1      491.41      562.33     25.60 o 
  10   1   1       20.50        9.18     22.65 o 
  11   1   1     1086.52     1055.90     45.19 o 
  12   1   1     2899.11     2722.70     61.60 o 
  13   1   1      272.44      227.51     42.82 o 
  14   1   1      232.43      248.48     48.39 o 
  15   1   1      513.74      530.51    137.81 o 
 -15   2   1      967.42      962.63     57.74 o 
 -14   2   1      226.03      205.03     43.57 o 
 -13   2   1      909.87     1052.92     52.92 o 
 -12   2   1     1260.02     1201.79     47.00 o 
 -11   2   1       16.76       -9.74     23.82 o 
 -10   2   1     2200.33     2244.70     69.59 o 
  -9   2   1     7116.98     6804.35    113.61 o 
  -8   2   1    12469.93    11793.73    301.54 o 
  -7   2   1      452.54      434.64     19.66 o 
  -6   2   1     3215.46     3240.11     48.70 o 
  -5   2   1     2969.81     3037.10     98.17 o 
  -4   2   1     2594.96     2877.74     40.76 o 
  -3   2   1     2650.54     2854.46     39.16 o 
  -2   2   1    30443.65    32997.06    328.27 o 
  -1   2   1    61065.95    67141.47    669.74 o 
   0   2   1       60.11       91.11      9.02 o 
   1   2   1     1219.02     1140.47     18.20 o 
   2   2   1    21109.55    22478.27    257.42 o 
   3   2   1     3973.82     4409.57     55.73 o 
   4   2   1      375.68      440.44     21.48 o 
   5   2   1    14751.23    15218.94    231.68 o 
   6   2   1    14440.26    14502.30    174.80 o 
   7   2   1     5424.33     5244.52     72.52 o 
   8   2   1      313.49      391.59     21.05 o 
   9   2   1        9.74        7.77     19.43 o 
  10   2   1      721.10      869.15     47.15 o 
  11   2   1      441.24      469.62     41.42 o 
  12   2   1     1163.62     1156.87     47.50 o 
  13   2   1     5049.38     4942.72    115.72 o 
  14   2   1     1240.25     1231.65     99.45 o 
  15   2   1       83.81      155.66     51.59 o 
 -15   3   1       62.61      107.92     48.04 o 
 -14   3   1      746.26     1045.11     89.30 o 
 -13   3   1       42.06      101.70     47.71 o 
 -12   3   1      646.73      649.44     35.59 o 
 -11   3   1      698.27      702.36     42.79 o 
 -10   3   1     2315.57     2288.79    177.79 o 
  -9   3   1      518.13      595.07     37.46 o 
  -8   3   1      166.39      199.30     24.39 o 
  -7   3   1     3782.50     3800.22     57.25 o 
  -6   3   1       82.27      125.17     14.15 o 
  -5   3   1      930.04      975.19     34.54 o 
  -4   3   1      788.73      901.37     22.13 o 
  -3   3   1     3018.88     2996.87     35.72 o 
  -2   3   1      772.74      861.84     43.19 o 
  -1   3   1      983.30      924.52     14.09 o 
   0   3   1     4891.43     5024.37     48.20 o 
   1   3   1     1241.19     1399.94     25.15 o 
   2   3   1      387.93      431.66     24.51 o 
   3   3   1     3130.37     3243.23     44.01 o 
   4   3   1     2952.41     3074.03     48.21 o 
   5   3   1    19742.17    20431.56    237.11 o 
   6   3   1     4755.01     4810.01     66.98 o 
   7   3   1     3015.33     3078.93     50.25 o 
   8   3   1      888.29      892.79     31.57 o 
   9   3   1     1778.53     1814.25     42.55 o 
  10   3   1      149.74       72.07     65.05 o 
  11   3   1      768.58      837.66     46.78 o 
  12   3   1     1016.94     1153.99     59.06 o 
  13   3   1       31.17       68.65     59.82 o 
  14   3   1      110.96      127.42     48.32 o 
 -15   4   1        3.98      114.10     81.05 o 
 -14   4   1      111.48      114.10     44.97 o 
 -13   4   1        7.69       12.48     33.23 o 
 -12   4   1      578.09      554.18     46.21 o 
 -11   4   1      676.78      633.43     43.62 o 
 -10   4   1      706.19      731.96     32.18 o 
  -9   4   1     1109.34     1084.97     44.26 o 
  -8   4   1      475.61      483.98     33.83 o 
  -7   4   1     3697.54     4078.89     76.57 o 
  -6   4   1     1096.68     1169.12     30.47 o 
  -5   4   1      116.56      152.11     13.85 o 
  -4   4   1     4225.88     4139.86     57.00 o 
  -3   4   1     6620.81     6416.80    160.81 o 
  -2   4   1    11773.35    12240.39    126.16 o 
  -1   4   1      583.06      767.67    151.15 o 
   0   4   1     5376.52     5507.89     53.79 o 
   1   4   1     4785.32     5328.16     68.60 o 
   2   4   1        3.74       91.40      8.94 o 
   3   4   1     5623.26     6006.38     79.09 o 
   4   4   1      684.43      620.65     19.53 o 
   5   4   1     6482.96     7028.04     89.86 o 
   6   4   1       86.61      202.67     15.82 o 
   7   4   1     2910.64     2764.89     47.76 o 
   8   4   1     2001.37     1940.12     41.14 o 
   9   4   1      645.83      704.48     41.31 o 
  10   4   1      244.67      294.96     50.35 o 
  11   4   1      399.50      338.40     43.16 o 
  12   4   1      912.53      955.03     54.92 o 
  13   4   1      491.78      577.56     53.07 o 
  14   4   1      187.41      234.60     72.49 o 
 -14   5   1     1289.46     1373.84     56.74 o 
 -13   5   1     1662.32     1590.55     71.32 o 
 -12   5   1      587.41      557.87     68.75 o 
 -11   5   1       60.79       51.02     36.90 o 
 -10   5   1      905.40     1026.43     40.99 o 
  -9   5   1      591.45      645.00     28.40 o 
  -8   5   1     2827.25     2895.25     53.03 o 
  -7   5   1     9225.11     9140.80    117.86 o 
  -6   5   1     7439.36     7426.23    104.40 o 
  -5   5   1     2834.38     2736.85     45.97 o 
  -4   5   1     4141.29     3737.63     79.26 o 
  -3   5   1      156.26      171.98     11.39 o 
  -2   5   1      150.61      204.01     16.72 o 
  -1   5   1      653.83      569.13     15.62 o 
   0   5   1     7568.12     7024.22     68.10 o 
   1   5   1     3334.14     3322.06     36.55 o 
   2   5   1     3810.41     3809.26     52.38 o 
   3   5   1     4011.86     3680.97     51.87 o 
   4   5   1     4135.80     4119.09     57.86 o 
   5   5   1     5951.67     5989.83     79.41 o 
   6   5   1      107.64      274.91     24.24 o 
   7   5   1     2772.38     2737.46     48.56 o 
   8   5   1     1588.03     1428.00     54.75 o 
   9   5   1     1325.50     1213.15     92.01 o 
  10   5   1      761.79      831.14     47.97 o 
  11   5   1     5233.14     4960.20    105.66 o 
  12   5   1      101.11      137.83     46.08 o 
  13   5   1      311.26      359.21     52.30 o 
  14   5   1      203.62      297.58     55.09 o 
 -14   6   1      117.48       69.05     50.77 o 
 -13   6   1     1280.32     1229.70     64.20 o 
 -12   6   1      239.66      278.44     47.10 o 
 -11   6   1      183.31      331.51    121.13 o 
 -10   6   1      352.21      323.35     27.87 o 
  -9   6   1      756.57      809.65     59.87 o 
  -8   6   1     4037.57     3900.28    104.93 o 
  -7   6   1      347.46      368.43     25.13 o 
  -6   6   1     1203.50     1136.23     34.06 o 
  -5   6   1       17.00       37.48     15.70 o 
  -4   6   1      126.86      158.92     18.18 o 
  -3   6   1      688.77      800.89     22.77 o 
  -2   6   1     3885.61     3714.19     47.59 o 
  -1   6   1     9844.27     9258.29     88.73 o 
   0   6   1      961.22      834.04     26.62 o 
   1   6   1     4425.42     4406.68     47.27 o 
   2   6   1       11.89       17.51     11.89 o 
   3   6   1     1672.14     1622.73     32.28 o 
   4   6   1       21.66       62.14     13.32 o 
   5   6   1     3054.35     2705.28     51.46 o 
   6   6   1     2380.17     2287.08     43.16 o 
   7   6   1     2056.44     1951.32     42.55 o 
   8   6   1     2359.80     2402.08     67.80 o 
   9   6   1        4.67      -19.32     48.64 o 
  10   6   1      601.80      575.83     46.16 o 
  11   6   1      225.48      203.16     44.29 o 
  12   6   1      202.80      314.58     54.41 o 
  13   6   1     1105.97     1241.18     94.67 o 
 -13   7   1      227.10      262.86     53.07 o 
 -12   7   1     2284.32     2147.12     96.79 o 
 -11   7   1      846.42      806.70    160.12 o 
 -10   7   1      139.95      152.44     40.50 o 
  -9   7   1     1023.03      983.34     56.64 o 
  -8   7   1      236.57      220.29     24.99 o 
  -7   7   1       10.52       11.13     20.06 o 
  -6   7   1      416.17      440.12     24.10 o 
  -5   7   1     7176.05     7112.89     96.40 o 
  -4   7   1     6566.58     6662.08    122.20 o 
  -3   7   1      262.48      334.34     30.55 o 
  -2   7   1     1236.39     1252.90     41.17 o 
  -1   7   1      150.13      144.16     12.75 o 
   0   7   1      699.62      660.22     18.45 o 
   1   7   1      635.64      696.65     21.96 o 
   2   7   1    12008.61    11484.55    140.14 o 
   3   7   1     4813.00     4486.13     64.23 o 
   4   7   1      198.96      306.98     22.93 o 
   5   7   1      717.61      669.42     28.32 o 
   6   7   1       57.94       19.45     17.07 o 
   7   7   1      664.62      749.66     87.68 o 
   8   7   1      572.04      825.73    115.63 o 
   9   7   1     1120.65     1026.86     86.28 o 
  10   7   1     2604.03     2618.18     79.11 o 
  11   7   1        7.19       45.70     45.62 o 
  12   7   1      264.26      269.38     52.14 o 
  13   7   1      258.23      190.54     72.67 o 
 -13   8   1        5.92       15.11     52.99 o 
 -12   8   1       30.13       14.94     49.99 o 
 -11   8   1     1622.97     1613.24     74.13 o 
 -10   8   1     3724.60     3779.14     95.33 o 
  -9   8   1      667.36      723.05     97.91 o 
  -8   8   1      202.87      228.30     26.59 o 
  -7   8   1      988.35      980.86     64.90 o 
  -6   8   1     1294.52     1155.80     38.66 o 
  -5   8   1      313.96      395.00     24.54 o 
  -4   8   1     2237.74     2210.45     62.20 o 
  -3   8   1     6384.38     6038.93     76.23 o 
  -2   8   1     2334.27     2226.45     39.51 o 
  -1   8   1     1471.70     1351.15     28.17 o 
   0   8   1     1491.54     1359.54     25.54 o 
   1   8   1     3770.62     3650.35     45.47 o 
   2   8   1       16.59       38.35     16.87 o 
   3   8   1      558.38      562.70     25.73 o 
   4   8   1     3143.79     2964.42     74.53 o 
   5   8   1     1425.04     1305.43     36.30 o 
   6   8   1     1120.71     1094.16     64.73 o 
   7   8   1     2480.65     2430.31     70.30 o 
   8   8   1     2124.66     2114.53     68.43 o 
   9   8   1     1625.65     1768.60     96.47 o 
  10   8   1      475.08      476.97     50.33 o 
  11   8   1      499.19      474.90     83.62 o 
  12   8   1      242.94      171.51     54.37 o 
 -12   9   1      117.58      132.74     54.20 o 
 -11   9   1      191.05      208.91     51.67 o 
 -10   9   1      141.42      116.78     47.02 o 
  -9   9   1      177.20      292.54     46.91 o 
  -8   9   1      651.82      657.46     49.02 o 
  -7   9   1      127.22      124.30     47.04 o 
  -6   9   1     1561.87     1516.51     44.77 o 
  -5   9   1      700.75      698.85     30.26 o 
  -4   9   1        5.93       -6.25     17.59 o 
  -3   9   1     1726.69     1604.70     56.96 o 
  -2   9   1        3.34       20.44     18.40 o 
  -1   9   1       24.72       48.45     16.08 o 
   0   9   1      330.26      322.48     16.83 o 
   1   9   1     2950.10     2731.74     48.76 o 
   2   9   1      758.81      690.15     24.58 o 
   3   9   1     1164.37     1101.48     36.28 o 
   4   9   1      301.61      272.32     22.96 o 
   5   9   1      835.02      831.42     42.30 o 
   6   9   1      921.07      832.82     48.36 o 
   7   9   1      623.95      605.35     44.72 o 
   8   9   1        1.54       -6.07     38.99 o 
   9   9   1      443.49      583.18     50.82 o 
  10   9   1       12.58       54.39     77.81 o 
  11   9   1      145.80      198.70     75.33 o 
 -11  10   1      608.89      681.23     69.06 o 
 -10  10   1      548.48      649.33     58.62 o 
  -9  10   1      100.25       58.52     47.48 o 
  -8  10   1      102.20      165.78     44.47 o 
  -7  10   1       56.26       28.79     39.60 o 
  -6  10   1     2242.85     2148.13     53.19 o 
  -5  10   1       41.15       82.54     26.23 o 
  -4  10   1      434.34      527.63     30.53 o 
  -3  10   1     2602.24     2439.79     47.01 o 
  -2  10   1      362.25      435.55     25.31 o 
  -1  10   1       97.99      130.26     19.54 o 
   0  10   1     1164.65     1137.82     29.16 o 
   1  10   1      212.07      258.96     20.17 o 
   2  10   1       47.65      132.06     21.21 o 
   3  10   1     1664.00     1645.30     57.02 o 
   4  10   1     2544.86     2386.50     67.89 o 
   5  10   1      151.67      163.59     55.85 o 
   6  10   1      192.40      169.09     38.80 o 
   7  10   1       10.71       12.92     39.53 o 
   8  10   1     1220.64     1252.23     64.85 o 
   9  10   1      112.34      200.51     67.08 o 
  10  10   1      397.41      427.54     54.68 o 
 -10  11   1       11.14       12.06     52.88 o 
  -9  11   1      819.56      845.43     61.13 o 
  -8  11   1      581.57      651.33     55.36 o 
  -7  11   1        4.15      -35.26     41.55 o 
  -6  11   1      450.14      514.58     47.59 o 
  -5  11   1     5893.18     5921.11    108.78 o 
  -4  11   1      944.77     1055.97     42.11 o 
  -3  11   1      346.90      386.67     28.55 o 
  -2  11   1      641.34      686.02     27.28 o 
  -1  11   1      192.85      235.56     22.77 o 
   0  11   1      837.07      874.90     26.16 o 
   1  11   1      660.29      795.76     26.99 o 
   2  11   1     3390.86     3353.24     55.88 o 
   3  11   1     6565.90     6469.61     99.01 o 
   4  11   1      629.13      659.36     37.65 o 
   5  11   1        4.84       -4.69     37.25 o 
   6  11   1        4.76       -7.26     39.79 o 
   7  11   1       33.59        6.62     42.84 o 
   8  11   1      804.48      779.08     56.94 o 
   9  11   1     1777.23     1754.70     88.85 o 
  -8  12   1      112.71       27.85     49.85 o 
  -7  12   1       11.74       49.13     47.76 o 
  -6  12   1      355.58      388.74     50.01 o 
  -5  12   1      146.58      155.48     45.77 o 
  -4  12   1     1445.10     1514.90     67.95 o 
  -3  12   1     2359.12     2389.48     46.72 o 
  -2  12   1        7.82      -23.92     23.38 o 
  -1  12   1     1181.24     1149.42     34.91 o 
   0  12   1       76.52       85.89     27.62 o 
   1  12   1     1258.99     1216.48     41.50 o 
   2  12   1        2.18      -12.99     31.18 o 
   3  12   1      632.30      665.82     54.99 o 
   4  12   1     2049.37     2038.86     63.90 o 
   5  12   1      130.41      152.46     57.16 o 
   6  12   1       15.16       56.77     44.59 o 
   7  12   1      495.22      535.93     54.28 o 
   8  12   1      170.17      246.56     53.16 o 
  -6  13   1      142.89      132.23     50.55 o 
  -5  13   1       89.91        9.04    109.23 o 
  -4  13   1        5.02      -29.02     37.74 o 
  -3  13   1       16.34      -17.66     36.01 o 
  -2  13   1       77.08       50.49     26.93 o 
  -1  13   1       59.40       92.76     27.10 o 
   0  13   1       17.94        1.28     29.45 o 
   1  13   1      260.78      266.96     48.01 o 
   2  13   1      265.07      299.02     51.05 o 
   3  13   1       38.51      130.42     50.08 o 
   4  13   1       86.09      183.69     53.51 o 
   5  13   1       48.32       84.50     77.36 o 
   6  13   1        5.93       -8.67     54.13 o 
  -3  14   1      779.75      884.46     63.27 o 
  -2  14   1      397.17      510.19     44.90 o 
  -1  14   1      102.23       90.58     45.38 o 
   0  14   1      587.99      616.15     56.09 o 
   1  14   1      472.68      535.20     57.49 o 
   2  14   1       89.23      111.11     51.91 o 
 -16   0   2     1741.36     1783.18    110.27 o 
 -15   0   2     2716.73     2695.23    116.94 o 
 -14   0   2     1114.65     1108.15     74.92 o 
 -13   0   2      225.10      164.81     50.40 o 
 -12   0   2     3047.17     3048.93    104.04 o 
 -11   0   2      203.90      215.29     26.91 o 
 -10   0   2      603.08      532.78     29.00 o 
  -9   0   2    41129.04    41027.68    790.07 o 
  -8   0   2      128.26      111.51     18.14 o 
  -7   0   2    17828.27    17838.98    256.24 o 
  -6   0   2      190.60      243.82     12.52 o 
  -5   0   2     4693.22     4866.83     61.72 o 
  -4   0   2    65365.85    69157.67    885.50 o 
  -3   0   2     5551.19     5692.40     82.19 o 
  -2   0   2    32127.36    34446.29    469.04 o 
  -1   0   2     1748.54     1616.70     30.11 o 
   0   0   2    45884.38    48701.71    955.33 o 
   1   0   2     5186.62     5496.49    113.33 o 
   2   0   2    30944.11    34421.41    704.15 o 
   3   0   2    27379.41    29213.61    599.74 o 
   4   0   2    14434.26    15320.28    321.33 o 
   5   0   2     1016.63      997.35     44.90 o 
   6   0   2    21335.60    22582.73    471.99 o 
   7   0   2      852.95      921.52     53.46 o 
   8   0   2     9196.40     9629.95    218.01 o 
   9   0   2     5406.56     5563.12    142.27 o 
  10   0   2      405.70      416.30     36.06 o 
  11   0   2    11957.70    12008.48    190.84 o 
  12   0   2     2182.33     2131.28    101.70 o 
  13   0   2       84.19      162.11     63.56 o 
  14   0   2      722.64      833.53     82.23 o 
 -16   1   2     2671.68     2662.09    175.00 o 
 -15   1   2     1601.79     1680.30     72.01 o 
 -14   1   2      649.37      646.60     75.78 o 
 -13   1   2      515.68      523.84     41.31 o 
 -12   1   2      266.99      274.26     62.44 o 
 -11   1   2      280.00      314.93     30.88 o 
 -10   1   2     5041.00     4875.60     70.20 o 
  -9   1   2      174.72      207.24     21.16 o 
  -8   1   2    21851.32    22113.34    368.73 o 
  -7   1   2        3.91       22.40     12.65 o 
  -6   1   2      116.34      149.48     16.87 o 
  -5   1   2    18097.10    19104.62    189.31 o 
  -4   1   2     1958.67     1904.03     25.02 o 
  -3   1   2     2763.29     3092.06     34.25 o 
  -2   1   2     3998.89     4255.50     43.86 o 
  -1   1   2     7079.22     8222.31     82.45 o 
   0   1   2     1356.61     1531.68     20.87 o 
   1   1   2    17374.02    18690.57    271.74 o 
   2   1   2    29495.52    31288.73    641.76 o 
   3   1   2    54221.94    58237.71   1187.04 o 
   4   1   2     2003.53     2175.88     63.97 o 
   5   1   2     4863.82     5106.15     85.28 o 
   6   1   2     2226.42     2415.49     95.07 o 
   7   1   2    23422.16    24109.09    292.72 o 
   8   1   2      335.46      374.70     22.63 o 
   9   1   2     1223.35     1248.74     39.49 o 
  10   1   2     7349.08     7747.27    227.06 o 
  11   1   2     1010.57     1270.06    219.54 o 
  12   1   2     1687.35     1692.70     61.36 o 
  13   1   2       13.87       70.51     44.47 o 
  14   1   2      455.41      460.04     53.31 o 
 -16   2   2      268.57      305.39     52.19 o 
 -15   2   2     1261.28     1281.94     60.26 o 
 -14   2   2      275.01      307.37     43.28 o 
 -13   2   2      565.31      583.39     43.16 o 
 -12   2   2     1364.07     1309.62     46.41 o 
 -11   2   2     2560.70     2386.35     63.09 o 
 -10   2   2     2629.08     2654.37    164.72 o 
  -9   2   2     2396.41     2272.90     67.87 o 
  -8   2   2     2747.95     2917.48     47.74 o 
  -7   2   2     1231.35     1208.89     42.49 o 
  -6   2   2     6571.76     6722.96     86.26 o 
  -5   2   2      238.52      267.75     13.40 o 
  -4   2   2     3751.99     4213.61     55.26 o 
  -3   2   2    23921.52    26022.41    260.26 o 
  -2   2   2      659.84      827.96     14.29 o 
  -1   2   2     7728.30     8272.72     97.47 o 
   0   2   2    16035.23    16994.55    167.55 o 
   1   2   2     3458.27     3901.99    105.80 o 
   2   2   2    22077.42    23900.40    335.54 o 
   3   2   2     6591.74     6769.30    102.73 o 
   4   2   2      536.86      563.95     25.94 o 
   5   2   2     5891.09     5846.58     76.99 o 
   6   2   2     3025.77     3333.27     51.47 o 
   7   2   2      682.13      690.71     25.78 o 
   8   2   2     3179.70     3103.99     53.60 o 
   9   2   2     2916.01     2838.84     53.24 o 
  10   2   2     3842.70     3766.95     66.23 o 
  11   2   2       90.12      195.23     63.65 o 
  12   2   2     1609.91     1604.04     76.82 o 
  13   2   2      515.14      585.77     69.15 o 
  14   2   2     1227.92     1262.98     64.29 o 
 -15   3   2     3090.96     3051.70     87.37 o 
 -14   3   2     4560.22     4323.75    192.49 o 
 -13   3   2      661.24      718.57     37.82 o 
 -12   3   2       19.33        7.78     26.71 o 
 -11   3   2     5756.14     5627.79     85.81 o 
 -10   3   2     3739.61     3596.71     59.96 o 
  -9   3   2     8614.79     8390.36    110.83 o 
  -8   3   2      411.18      361.62     20.62 o 
  -7   3   2    23122.79    23168.35    369.52 o 
  -6   3   2     2832.99     2941.86     60.36 o 
  -5   3   2     2714.81     2919.71     44.48 o 
  -4   3   2    11022.48    11237.61    134.30 o 
  -3   3   2     1965.92     2125.89     42.09 o 
  -2   3   2    42235.24    44277.62    537.70 o 
  -1   3   2     2903.44     2906.58     37.57 o 
   0   3   2     4310.63     4461.41     48.10 o 
   1   3   2    44000.50    45393.00    515.03 o 
   2   3   2       32.21       63.77     11.81 o 
   3   3   2       28.76       67.37     14.05 o 
   4   3   2    20049.98    19856.04    284.31 o 
   5   3   2    13474.26    13888.33    427.85 o 
   6   3   2    18932.11    18604.80    222.53 o 
   7   3   2     1021.82     1101.71     32.99 o 
   8   3   2     2731.74     2715.04     50.11 o 
   9   3   2     3623.66     3534.47     61.38 o 
  10   3   2      116.48       74.64     35.86 o 
  11   3   2      771.42      806.63     65.19 o 
  12   3   2     1411.93     1336.03     74.29 o 
  13   3   2     3805.27     3727.82    210.03 o 
  14   3   2       40.47       50.89     50.34 o 
 -15   4   2      364.75      316.27     48.84 o 
 -14   4   2     3251.44     3034.72     83.80 o 
 -13   4   2     2274.72     2259.68     60.52 o 
 -12   4   2     2535.63     2440.02     58.47 o 
 -11   4   2     1002.28     1016.91     47.47 o 
 -10   4   2     9016.30     8833.61    119.03 o 
  -9   4   2       62.61       46.07     20.55 o 
  -8   4   2       74.07       93.19     18.21 o 
  -7   4   2      260.62      286.70     21.74 o 
  -6   4   2    12790.98    12412.44    151.17 o 
  -5   4   2     1275.34     1312.73     30.67 o 
  -4   4   2     3142.13     3403.49     75.52 o 
  -3   4   2    53668.63    53895.88    557.38 o 
  -2   4   2     7299.84     7372.86    109.26 o 
  -1   4   2      947.86      927.57     17.83 o 
   0   4   2      228.04      206.89      9.18 o 
   1   4   2      715.05      839.41     18.29 o 
   2   4   2     2008.13     1791.99     28.02 o 
   3   4   2     2788.56     2927.41     41.34 o 
   4   4   2     6613.27     6583.88     83.13 o 
   5   4   2    40737.72    40129.27    565.49 o 
   6   4   2      526.93      595.65     30.95 o 
   7   4   2     4114.63     3918.57     61.34 o 
   8   4   2     8991.40     8787.08    116.87 o 
   9   4   2     1271.65     1176.01     54.98 o 
  10   4   2      254.64      232.87     39.69 o 
  11   4   2      204.10      149.45     41.94 o 
  12   4   2     5779.82     5581.84    136.01 o 
  13   4   2      689.36      883.91     59.52 o 
  14   4   2      461.07      430.87     79.07 o 
 -15   5   2      213.72      217.57     49.57 o 
 -14   5   2      162.67       95.99     37.34 o 
 -13   5   2     4703.07     4419.01     81.87 o 
 -12   5   2      154.28      145.35     34.10 o 
 -11   5   2     4619.20     4522.90     76.27 o 
 -10   5   2      274.09      272.99     26.41 o 
  -9   5   2       70.02       97.30     23.85 o 
  -8   5   2      946.10      991.58     38.87 o 
  -7   5   2     1724.12     1697.34     40.97 o 
  -6   5   2     1971.69     1881.45     39.00 o 
  -5   5   2     8400.29     7956.85     87.62 o 
  -4   5   2     9138.17     8708.86    126.97 o 
  -3   5   2     7247.08     6888.66     76.76 o 
  -2   5   2    17316.11    17474.32    179.26 o 
  -1   5   2      979.74     1013.55     22.96 o 
   0   5   2     8442.36     8740.35     92.01 o 
   1   5   2      103.57      152.89     10.22 o 
   2   5   2     3786.89     3768.72     51.33 o 
   3   5   2       25.26       46.19     14.84 o 
   4   5   2    10453.26    10361.15    125.85 o 
   5   5   2     2073.59     1993.71     36.32 o 
   6   5   2     4439.79     4396.56    167.70 o 
   7   5   2     2887.39     2835.10     73.07 o 
   8   5   2     2918.07     2809.72     71.09 o 
   9   5   2       73.98       81.74     47.87 o 
  10   5   2      367.81      395.45     44.26 o 
  11   5   2      286.38      263.65     45.64 o 
  12   5   2      910.44     1101.07     60.23 o 
  13   5   2     1604.81     1623.46     76.80 o 
 -14   6   2      133.66      114.87     39.06 o 
 -13   6   2       77.25      -10.09     45.29 o 
 -12   6   2     7703.05     7576.79    112.34 o 
 -11   6   2      199.88      220.73     29.36 o 
 -10   6   2      107.35      122.63     27.77 o 
  -9   6   2     7169.06     6958.79    103.17 o 
  -8   6   2        1.57       34.65     21.15 o 
  -7   6   2      390.31      370.05     23.24 o 
  -6   6   2     3272.56     3208.10     61.04 o 
  -5   6   2     8285.21     8255.99    134.17 o 
  -4   6   2    27535.38    26920.49    302.73 o 
  -3   6   2       32.11       37.00     18.54 o 
  -2   6   2     1607.69     1497.91     29.05 o 
  -1   6   2    20985.94    20964.84    189.67 o 
   0   6   2     3547.78     3768.90     70.18 o 
   1   6   2      754.97      801.37     24.74 o 
   2   6   2       36.49       47.96     12.16 o 
   3   6   2    20059.39    19178.81    224.53 o 
   4   6   2     1976.73     1913.45     39.68 o 
   5   6   2      501.99      503.96     37.39 o 
   6   6   2    10843.64    10370.53    130.14 o 
   7   6   2     1519.24     1678.97    140.47 o 
   8   6   2      822.19      836.56     44.63 o 
   9   6   2       58.44       26.40     36.95 o 
  10   6   2      442.63      529.80     47.57 o 
  11   6   2     4946.41     5150.90    112.12 o 
  12   6   2        3.54       -6.43     47.50 o 
  13   6   2       50.84       78.16     51.64 o 
 -14   7   2       29.86      -38.92     50.86 o 
 -13   7   2     1659.93     1668.48     76.13 o 
 -12   7   2       86.66      100.34     46.66 o 
 -11   7   2     1609.01     1659.03     70.99 o 
 -10   7   2      231.53      233.68     37.89 o 
  -9   7   2      639.92      746.93     40.22 o 
  -8   7   2    12524.33    12105.22    155.01 o 
  -7   7   2      275.36      274.02     24.15 o 
  -6   7   2      171.26      217.83     21.91 o 
  -5   7   2     7976.37     7333.57     85.05 o 
  -4   7   2     1107.98     1326.54     46.82 o 
  -3   7   2      177.86      180.10     20.20 o 
  -2   7   2     1664.26     1781.91     33.96 o 
  -1   7   2    14675.52    14443.52    134.89 o 
   0   7   2     7837.99     7155.88     72.74 o 
   1   7   2      836.10      855.64     23.91 o 
   2   7   2     5718.18     5293.30     71.38 o 
   3   7   2     6440.57     5924.43     94.32 o 
   4   7   2     3933.73     3753.51     56.64 o 
   5   7   2       21.17        3.26     14.78 o 
   6   7   2      260.11      263.80     56.62 o 
   7   7   2     8099.48     7522.56    132.69 o 
   8   7   2      422.80      435.85     41.62 o 
   9   7   2      241.07      238.87     42.31 o 
  10   7   2     7394.61     7083.55    151.83 o 
  11   7   2       19.19      -24.37     46.38 o 
  12   7   2       92.53       87.26     51.33 o 
 -13   8   2      458.40      501.37     58.60 o 
 -12   8   2       13.91       70.38     49.63 o 
 -11   8   2      878.40      909.46    113.83 o 
 -10   8   2       95.83       35.39     74.29 o 
  -9   8   2     4233.20     4085.31     73.07 o 
  -8   8   2      232.16      292.64     28.36 o 
  -7   8   2     4264.98     4230.86    123.12 o 
  -6   8   2     2170.43     2166.01     48.93 o 
  -5   8   2       28.03       13.05     21.25 o 
  -4   8   2       28.72       30.15     16.24 o 
  -3   8   2      377.95      392.82     20.28 o 
  -2   8   2     1653.08     1587.68     44.44 o 
  -1   8   2     1792.89     1592.03     29.98 o 
   0   8   2    10511.16    10194.32     90.88 o 
   1   8   2        2.97       86.87     15.49 o 
   2   8   2    10991.43    10354.30    125.59 o 
   3   8   2      225.70      208.22     18.55 o 
   4   8   2     3377.80     3001.35     75.32 o 
   5   8   2      688.44      721.26     41.65 o 
   6   8   2     1377.91     1291.77     55.60 o 
   7   8   2      233.47      294.46     55.36 o 
   8   8   2     1368.19     1264.60     59.01 o 
   9   8   2     1178.64     1181.48     92.01 o 
  10   8   2      763.62      735.58    109.09 o 
  11   8   2     1518.02     1608.82    141.87 o 
  12   8   2       57.42       30.18     59.28 o 
 -12   9   2       63.25      117.56     52.84 o 
 -11   9   2       73.21        9.31     48.95 o 
 -10   9   2     4141.47     4202.95    104.11 o 
  -9   9   2       35.70        7.32     42.72 o 
  -8   9   2     2204.87     1948.53     69.62 o 
  -7   9   2     7554.46     7665.36    189.06 o 
  -6   9   2     9816.79     9049.36    216.96 o 
  -5   9   2      285.27      345.56     38.84 o 
  -4   9   2       78.10      108.10     19.42 o 
  -3   9   2      180.40      278.37     21.78 o 
  -2   9   2     4316.13     4216.51     60.22 o 
  -1   9   2     2671.22     2588.62     39.70 o 
   0   9   2      208.83      296.62     18.02 o 
   1   9   2    23261.81    22468.70    265.92 o 
   2   9   2     2880.81     2838.59     47.29 o 
   3   9   2      688.65      676.41     25.64 o 
   4   9   2      957.81     1003.42    117.43 o 
   5   9   2     1392.65     1363.37     54.29 o 
   6   9   2      766.93      776.54     44.98 o 
   7   9   2      116.75       98.32     37.80 o 
   8   9   2     3680.80     3480.39     97.01 o 
   9   9   2     3720.14     3885.83     95.92 o 
  10   9   2     1596.52     1519.01     74.07 o 
  11   9   2        1.20        3.28     51.83 o 
 -11  10   2     2437.74     2621.61     93.42 o 
 -10  10   2      811.53      761.35     60.52 o 
  -9  10   2      706.66      789.56     76.77 o 
  -8  10   2     1307.01     1393.56     80.29 o 
  -7  10   2     4159.60     4005.42    112.22 o 
  -6  10   2     6863.18     6881.86    102.82 o 
  -5  10   2     5315.28     5013.63     81.57 o 
  -4  10   2      598.77      589.96     30.74 o 
  -3  10   2     4665.85     4548.83     65.75 o 
  -2  10   2      214.01      218.37     24.05 o 
  -1  10   2     2437.04     2329.24     41.01 o 
   0  10   2     5545.47     5295.87     61.84 o 
   1  10   2      129.65      135.17     21.09 o 
   2  10   2     5042.36     4755.68     64.91 o 
   3  10   2        6.54      -18.45     41.88 o 
   4  10   2      643.86      617.15     34.36 o 
   5  10   2     3704.07     3591.27     83.96 o 
   6  10   2        0.38      -16.51     43.46 o 
   7  10   2      662.84      704.26     50.10 o 
   8  10   2     1970.50     1907.81     72.15 o 
   9  10   2     2668.67     2579.97    105.94 o 
  10  10   2     1107.37     1316.41    153.14 o 
 -10  11   2      295.07      330.60     57.49 o 
  -9  11   2        2.92      -49.95     49.04 o 
  -8  11   2      941.09      963.31     73.16 o 
  -7  11   2     1259.98     1363.54     67.11 o 
  -6  11   2      464.00      480.68     35.97 o 
  -5  11   2      809.35      962.49     59.98 o 
  -4  11   2      559.72      595.68     30.35 o 
  -3  11   2        7.56      -35.82     23.88 o 
  -2  11   2     1888.38     1795.93     40.17 o 
  -1  11   2      473.52      529.11     25.81 o 
   0  11   2      753.77      798.09     30.63 o 
   1  11   2     1900.28     1775.89     42.99 o 
   2  11   2       39.22       27.11     28.21 o 
   3  11   2      248.29      290.65     63.64 o 
   4  11   2     3579.64     3490.37     70.05 o 
   5  11   2      371.20      419.51     36.53 o 
   6  11   2     1013.12      989.89     54.02 o 
   7  11   2      308.00      328.30     81.96 o 
   8  11   2       42.99       73.32     48.13 o 
   9  11   2      825.71      965.24    115.95 o 
  -8  12   2        0.79      -43.97     49.73 o 
  -7  12   2       56.71        6.86     98.45 o 
  -6  12   2      937.36      795.34    117.70 o 
  -5  12   2     1874.59     2021.06     60.13 o 
  -4  12   2     2700.34     2595.85     63.25 o 
  -3  12   2      638.27      644.45     29.69 o 
  -2  12   2      980.22     1044.57     34.97 o 
  -1  12   2     3281.49     3380.07     58.30 o 
   0  12   2      444.66      515.07     35.28 o 
   1  12   2       32.08      101.11     43.63 o 
   2  12   2       44.71      100.24     87.09 o 
   3  12   2     2245.89     2283.69     81.94 o 
   4  12   2      348.64      321.60     52.16 o 
   5  12   2     1128.84     1068.63    122.57 o 
   6  12   2     2591.72     2792.31     92.38 o 
   7  12   2     2265.01     2327.56    128.57 o 
  -6  13   2     1078.47     1102.94     66.15 o 
  -5  13   2     3206.81     3270.75     95.43 o 
  -4  13   2     1256.18     1463.22     98.60 o 
  -3  13   2     2033.03     2113.17     86.19 o 
  -2  13   2      961.38     1016.96     35.20 o 
  -1  13   2      414.68      592.83     69.84 o 
   0  13   2     3201.81     3336.95     91.38 o 
   1  13   2      176.03      171.38     48.11 o 
   2  13   2     2979.89     3020.15     92.18 o 
   3  13   2       58.23      122.76     51.99 o 
   4  13   2     2372.07     2357.70     89.13 o 
   5  13   2      140.47      147.80     56.24 o 
  -3  14   2      731.09      778.95     59.03 o 
  -2  14   2      198.94      223.13     40.04 o 
  -1  14   2     1553.34     1668.36    113.92 o 
   0  14   2       27.16       33.27    126.90 o 
   1  14   2       10.01      -38.10     65.55 o 
 -16   1   3     1980.13     2022.47     77.71 o 
 -15   1   3      144.28       81.54     43.03 o 
 -14   1   3       98.39       67.28     38.35 o 
 -13   1   3        5.80       35.57     33.49 o 
 -12   1   3       64.17       21.89     29.62 o 
 -11   1   3      531.24      549.29     32.46 o 
 -10   1   3     4506.36     4242.48    127.09 o 
  -9   1   3     5552.97     5723.47    124.85 o 
  -8   1   3     2294.25     2414.83     42.10 o 
  -7   1   3       23.06       60.74     10.80 o 
  -6   1   3     2632.64     2729.06     35.51 o 
  -5   1   3     3038.87     3409.05     44.19 o 
  -4   1   3      222.57      188.20      8.32 o 
  -3   1   3    14992.44    15506.45    158.10 o 
  -2   1   3    21944.35    22893.45    221.37 o 
  -1   1   3    21579.46    22525.86    252.05 o 
   0   1   3     1122.55     1293.58     31.81 o 
   1   1   3     3275.77     3484.07     44.48 o 
   2   1   3      421.14      454.40     16.70 o 
   3   1   3     1691.22     1783.00     56.98 o 
   4   1   3     5291.26     5592.54     92.23 o 
   5   1   3     7239.09     7479.94    120.12 o 
   6   1   3     1787.23     1932.22     48.08 o 
   7   1   3       17.20       25.17     21.34 o 
   8   1   3      997.33      922.83     66.94 o 
   9   1   3     4842.27     4979.74     92.92 o 
  10   1   3      622.10      646.52     33.79 o 
  11   1   3     1451.41     1558.24     63.98 o 
  12   1   3     1431.63     1445.13     71.92 o 
  13   1   3      442.94      383.65     60.23 o 
  14   1   3      183.77      218.99     54.62 o 
 -16   2   3      489.88      584.37     54.08 o 
 -15   2   3     1541.09     1600.00     70.02 o 
 -14   2   3      682.93      640.55     46.68 o 
 -13   2   3        7.24      -16.33     51.93 o 
 -12   2   3     2319.94     2128.48     63.99 o 
 -11   2   3     6198.32     5859.14    108.10 o 
 -10   2   3     2507.24     2556.79     42.69 o 
  -9   2   3     3580.17     3413.08     48.07 o 
  -8   2   3     5470.75     5358.55     63.97 o 
  -7   2   3     3252.29     3383.01     43.98 o 
  -6   2   3      203.05      244.40     16.94 o 
  -5   2   3     2104.36     2008.47     28.18 o 
  -4   2   3    24445.99    25413.89    248.95 o 
  -3   2   3    21332.33    22576.29    221.15 o 
  -2   2   3      246.73      328.56     13.37 o 
  -1   2   3    11978.27    12149.36    141.30 o 
   0   2   3     4539.08     5003.20     55.22 o 
   1   2   3      251.01      274.23     14.87 o 
   2   2   3     1384.64     1477.36     49.86 o 
   3   2   3    14070.36    14242.97    304.29 o 
   4   2   3    16272.44    16717.40    356.58 o 
   5   2   3       21.03      108.91     32.19 o 
   6   2   3       94.17       79.12     16.62 o 
   7   2   3      837.06      861.70     32.85 o 
   8   2   3       13.87       58.86     21.22 o 
   9   2   3     2265.33     2256.75     50.15 o 
  10   2   3     9836.72     9533.54    129.41 o 
  11   2   3     4486.64     4497.14     98.58 o 
  12   2   3       31.75       34.52     53.51 o 
  13   2   3      513.19      410.59     74.11 o 
  14   2   3       50.95       -4.22     52.24 o 
 -16   3   3      420.15      418.64     52.51 o 
 -15   3   3        4.74       32.80     47.11 o 
 -14   3   3      361.67      333.81     51.48 o 
 -13   3   3       15.23       -2.35     27.83 o 
 -12   3   3      709.44      717.18     34.25 o 
 -11   3   3      139.82      156.19     21.16 o 
 -10   3   3     1719.19     1868.05     78.87 o 
  -9   3   3     2911.50     2886.73     72.33 o 
  -8   3   3       46.52       38.66     13.83 o 
  -7   3   3     1083.92     1074.15     74.56 o 
  -6   3   3      141.08      160.19     14.51 o 
  -5   3   3      657.19      587.52     31.80 o 
  -4   3   3     1426.33     1372.08     31.44 o 
  -3   3   3     9573.53    10133.32    120.19 o 
  -2   3   3     5544.95     5546.23     69.16 o 
  -1   3   3      177.82      188.94     10.80 o 
   0   3   3     1044.18     1030.58     17.24 o 
   1   3   3      201.59      293.52     13.58 o 
   2   3   3     3946.46     4098.49     67.11 o 
   3   3   3      838.48      808.63     29.30 o 
   4   3   3     6758.47     7158.48    112.67 o 
   5   3   3     1936.11     1893.72     47.66 o 
   6   3   3       94.07      116.63     17.59 o 
   7   3   3     3059.14     2887.41     51.60 o 
   8   3   3      592.32      680.58     31.15 o 
   9   3   3      346.28      402.56     28.02 o 
  10   3   3       69.32      102.15     37.85 o 
  11   3   3      114.55      171.83     47.78 o 
  12   3   3      825.41      929.53     57.48 o 
  13   3   3       31.96       76.21     50.39 o 
 -15   4   3        5.92       38.72     44.01 o 
 -14   4   3      240.64      358.22     80.69 o 
 -13   4   3     1208.22     1168.53     47.92 o 
 -12   4   3     1963.09     1795.71     44.07 o 
 -11   4   3      581.08      762.57     34.81 o 
 -10   4   3      219.45      279.42     21.46 o 
  -9   4   3        3.08       11.72     19.45 o 
  -8   4   3        5.24      -14.28     22.58 o 
  -7   4   3      949.80      814.98     30.21 o 
  -6   4   3     8698.32     8778.50    111.46 o 
  -5   4   3     3995.79     3669.05     56.01 o 
  -4   4   3     4680.48     5086.90     58.91 o 
  -3   4   3     1362.65     1652.11     46.50 o 
  -2   4   3     2152.12     2187.10     40.17 o 
  -1   4   3     1933.81     2165.02     36.47 o 
   0   4   3     5025.49     5023.73     55.50 o 
   1   4   3     9663.29    10033.78    120.86 o 
   2   4   3      606.27      479.81     23.26 o 
   3   4   3     3591.20     3413.85     89.48 o 
   4   4   3     1029.98      937.17     36.84 o 
   5   4   3      703.06      750.53     35.31 o 
   6   4   3       70.80      107.97     28.58 o 
   7   4   3       27.58       40.61     19.99 o 
   8   4   3     3187.77     3073.73     57.04 o 
   9   4   3     1416.96     1360.21     59.42 o 
  10   4   3      138.75      148.79     40.66 o 
  11   4   3      312.46      260.50     70.41 o 
  12   4   3      199.97      255.46     50.32 o 
  13   4   3      269.73      333.40     56.35 o 
 -15   5   3       95.35       97.11     45.80 o 
 -14   5   3      371.54      321.58     38.53 o 
 -13   5   3       40.62      -15.22     26.15 o 
 -12   5   3       12.54       81.54     48.88 o 
 -11   5   3     1019.08     1110.17     43.09 o 
 -10   5   3     7120.85     7154.21    102.63 o 
  -9   5   3     7866.89     7597.70    123.59 o 
  -8   5   3      592.15      619.39     26.98 o 
  -7   5   3      830.98      948.68     55.81 o 
  -6   5   3      901.02      926.04     92.51 o 
  -5   5   3       11.16        6.31     14.53 o 
  -4   5   3      729.30      963.37     34.86 o 
  -3   5   3     1781.77     1527.40     35.34 o 
  -2   5   3     8061.01     8254.90    103.07 o 
  -1   5   3    10392.52    10022.96    112.81 o 
   0   5   3     9332.78     9175.50     96.33 o 
   1   5   3      881.52      748.39     17.95 o 
   2   5   3     5660.51     5721.22     76.39 o 
   3   5   3      442.11      502.12     24.70 o 
   4   5   3     3233.63     3109.65     82.72 o 
   5   5   3     5158.30     4791.35     87.61 o 
   6   5   3     3536.16     3585.69     80.78 o 
   7   5   3     1513.10     1570.24    106.57 o 
   8   5   3     1880.03     1770.83     45.25 o 
   9   5   3     3221.40     2969.97     78.71 o 
  10   5   3       93.64       78.93     47.24 o 
  11   5   3        6.58      -65.81     43.87 o 
  12   5   3     2362.16     2229.64     80.97 o 
  13   5   3      162.69      238.51     55.97 o 
 -14   6   3        2.89      -21.12     42.49 o 
 -13   6   3       80.82      168.56     28.90 o 
 -12   6   3      376.87      401.31     34.04 o 
 -11   6   3     1735.96     1769.30     56.68 o 
 -10   6   3     1102.51     1075.87     42.30 o 
  -9   6   3     1033.97     1067.04     40.08 o 
  -8   6   3     5115.61     5001.90     77.26 o 
  -7   6   3      200.54      202.90     22.45 o 
  -6   6   3     2562.54     2578.04     39.66 o 
  -5   6   3      224.71      330.72     25.12 o 
  -4   6   3    10591.47    10393.17    113.05 o 
  -3   6   3     2095.43     1897.67     33.29 o 
  -2   6   3       11.19       25.97     12.66 o 
  -1   6   3     9864.28    10216.58    107.45 o 
   0   6   3      156.33      161.41     12.76 o 
   1   6   3       94.97      132.80     11.47 o 
   2   6   3      433.04      478.50     32.39 o 
   3   6   3     2971.26     2514.27    145.97 o 
   4   6   3      705.74      700.26     35.50 o 
   5   6   3       50.92       87.81     26.08 o 
   6   6   3      937.42      900.64     70.91 o 
   7   6   3       29.66        3.28     32.31 o 
   8   6   3      352.92      422.75     41.50 o 
   9   6   3      483.57      496.33     45.88 o 
  10   6   3     2376.85     2337.65    101.07 o 
  11   6   3      627.86      709.52     57.30 o 
  12   6   3       73.67       36.42     51.17 o 
 -14   7   3      655.29      638.26     45.87 o 
 -13   7   3      121.56      156.24     80.06 o 
 -12   7   3      780.98      830.43     41.23 o 
 -11   7   3      509.18      555.69     36.09 o 
 -10   7   3       16.08      -18.11     26.37 o 
  -9   7   3        4.86       31.89     37.71 o 
  -8   7   3     2404.31     2408.57     97.59 o 
  -7   7   3     5620.90     5339.22     81.44 o 
  -6   7   3      583.51      610.92     43.17 o 
  -5   7   3     4530.46     4478.04     73.29 o 
  -4   7   3     3393.15     3273.57     62.54 o 
  -3   7   3      152.45      109.72     15.96 o 
  -2   7   3      349.16      356.42     18.64 o 
  -1   7   3     4393.76     4461.99     55.31 o 
   0   7   3    10661.72    10337.80    110.77 o 
   1   7   3      758.23      725.23     22.23 o 
   2   7   3     2343.16     2229.67     35.07 o 
   3   7   3     1467.70     1400.08     30.69 o 
   4   7   3       35.60       28.44     34.22 o 
   5   7   3        7.65        8.47     27.81 o 
   6   7   3     2242.81     2166.57     97.82 o 
   7   7   3      998.49      955.87     58.02 o 
   8   7   3      511.60      563.59     49.23 o 
   9   7   3      304.67      336.94     65.55 o 
  10   7   3      511.63      514.41     51.81 o 
  11   7   3      159.20      214.33     81.23 o 
  12   7   3      380.85      390.31     57.71 o 
 -13   8   3     1081.14     1251.05     71.23 o 
 -12   8   3     1591.63     1635.07     77.20 o 
 -11   8   3      185.90      172.97     33.11 o 
 -10   8   3       40.02       13.32     39.01 o 
  -9   8   3      215.13      227.39     30.44 o 
  -8   8   3       11.22       28.05     26.02 o 
  -7   8   3     3908.90     3736.43    138.37 o 
  -6   8   3     4186.68     3912.96    120.95 o 
  -5   8   3     3014.62     2972.28     47.76 o 
  -4   8   3     2029.63     2061.23     39.92 o 
  -3   8   3      208.97      221.76     25.22 o 
  -2   8   3      677.72      769.93     71.44 o 
  -1   8   3      344.25      320.12     17.75 o 
   0   8   3      407.72      427.68     19.51 o 
   1   8   3     5649.35     5378.31     65.47 o 
   2   8   3     4741.08     4510.32     57.70 o 
   3   8   3      605.15      517.07     59.16 o 
   4   8   3     1926.25     1912.18     55.11 o 
   5   8   3     2985.61     2780.12    121.85 o 
   6   8   3     1423.66     1445.38    106.25 o 
   7   8   3      126.97      187.71     38.14 o 
   8   8   3     3239.71     3127.90     82.69 o 
   9   8   3     2048.58     2138.99     75.83 o 
  10   8   3     1318.20     1366.54     69.15 o 
  11   8   3      323.55      348.63     56.00 o 
 -12   9   3       73.72      101.32    132.76 o 
 -11   9   3      477.74      480.62    128.12 o 
 -10   9   3      506.95      531.56     53.66 o 
  -9   9   3      136.91      161.10     32.26 o 
  -8   9   3      532.24      525.59     34.81 o 
  -7   9   3       54.60      101.50     36.24 o 
  -6   9   3       61.07       73.73     42.02 o 
  -5   9   3      123.61      108.83     20.69 o 
  -4   9   3      345.37      356.59     23.06 o 
  -3   9   3     2186.57     2117.32     42.92 o 
  -2   9   3     3332.04     3195.38     52.38 o 
  -1   9   3      651.10      617.86     23.45 o 
   0   9   3      775.63      753.06     25.68 o 
   1   9   3      193.83      210.13     20.24 o 
   2   9   3      248.20      276.67     25.56 o 
   3   9   3      394.42      347.67     28.13 o 
   4   9   3      197.64      201.21     28.28 o 
   5   9   3       68.79       17.17     32.82 o 
   6   9   3       17.19      -26.12     52.34 o 
   7   9   3      235.93      231.21     41.15 o 
   8   9   3      669.48      740.23     51.86 o 
   9   9   3      235.45      265.62     49.10 o 
  10   9   3      140.35      140.67     50.52 o 
 -11  10   3      158.44      165.84     55.08 o 
 -10  10   3       40.86      -36.98     48.65 o 
  -9  10   3      330.04      343.58    102.02 o 
  -8  10   3      209.34      183.47     33.63 o 
  -7  10   3      375.43      462.50     35.52 o 
  -6  10   3     1481.41     1528.25     50.86 o 
  -5  10   3      921.56      945.95     40.46 o 
  -4  10   3       38.90       41.82     26.96 o 
  -3  10   3      111.13      115.66     23.48 o 
  -2  10   3      283.03      252.52     28.12 o 
  -1  10   3      482.06      493.88     25.64 o 
   0  10   3      485.34      589.45     28.45 o 
   1  10   3     1496.95     1419.58     46.01 o 
   2  10   3      643.55      611.76     31.70 o 
   3  10   3       38.26        8.32     30.27 o 
   4  10   3      211.59      188.59     30.54 o 
   5  10   3      325.38      310.43     33.08 o 
   6  10   3      821.86      838.12     48.87 o 
   7  10   3      134.31      218.19     43.29 o 
   8  10   3      957.82      939.68     55.99 o 
   9  10   3       71.92      100.21     61.26 o 
 -10  11   3       19.83      -79.34     52.89 o 
  -9  11   3      110.15       24.85     51.85 o 
  -8  11   3     2481.07     2402.27     92.14 o 
  -7  11   3     3006.32     2928.08     68.51 o 
  -6  11   3      354.95      416.76     37.03 o 
  -5  11   3     1293.51     1393.00     52.77 o 
  -4  11   3      915.87     1031.80     36.47 o 
  -3  11   3       38.75       66.65     25.84 o 
  -2  11   3      435.75      485.14     33.74 o 
  -1  11   3     3040.44     3019.31     53.51 o 
   0  11   3     3744.81     3599.71     88.40 o 
   1  11   3     2353.88     2340.87     74.47 o 
   2  11   3      428.16      512.68     64.46 o 
   3  11   3     1143.63     1036.64     57.05 o 
   4  11   3      117.69      120.25     46.38 o 
   5  11   3        6.65       45.59     48.00 o 
   6  11   3     1654.05     1658.55     76.23 o 
   7  11   3     3645.48     3542.28    149.48 o 
   8  11   3      395.44      377.95     90.97 o 
  -9  12   3        0.64      -48.95     53.30 o 
  -8  12   3        5.90      -75.76     50.51 o 
  -7  12   3      218.53      189.64     87.32 o 
  -6  12   3     1167.99     1235.43     63.83 o 
  -5  12   3     1257.04     1288.07     53.77 o 
  -4  12   3       19.28       -7.04     47.24 o 
  -3  12   3        5.33       -7.31     32.92 o 
  -2  12   3      760.97      792.58     33.88 o 
  -1  12   3      186.97      154.93     34.21 o 
   0  12   3      973.90     1031.21     56.16 o 
   1  12   3     1279.73     1265.30     68.52 o 
   2  12   3      848.69      938.32     82.81 o 
   3  12   3        8.48      -27.25     47.13 o 
   4  12   3      104.01       84.26     51.30 o 
   5  12   3      444.12      472.77     58.11 o 
   6  12   3     1014.48     1085.51     68.52 o 
  -6  13   3       24.30       27.39     51.82 o 
  -5  13   3       34.18        9.89     38.72 o 
  -4  13   3       31.85      -13.40     45.79 o 
  -3  13   3      131.56      141.93     43.65 o 
  -2  13   3      323.62      337.48     39.21 o 
  -1  13   3       38.34        4.14     35.45 o 
   0  13   3        7.65        5.75     46.02 o 
   1  13   3      223.86      177.87     50.35 o 
   2  13   3       22.68       26.51     50.41 o 
   3  13   3       26.39       16.88     51.45 o 
   4  13   3        5.19       -4.07     54.10 o 
  -1  14   3       86.97      154.23     72.35 o 
 -16   0   4     3658.40     3832.78    135.96 o 
 -15   0   4      446.04      482.80     66.36 o 
 -14   0   4      109.94       13.43     52.11 o 
 -13   0   4     9899.22     9216.66    214.22 o 
 -12   0   4      362.12      330.80     48.06 o 
 -11   0   4        3.19       -5.14     35.70 o 
 -10   0   4      383.99      370.11     40.21 o 
  -9   0   4    27137.15    27350.60    383.18 o 
  -8   0   4     2985.24     3039.40     59.93 o 
  -7   0   4    11282.54    11825.27    171.68 o 
  -6   0   4     8781.73     7943.69    118.10 o 
  -5   0   4    30067.56    31587.28    432.07 o 
  -4   0   4      168.06      261.15     13.30 o 
  -3   0   4     5053.11     5576.31     81.94 o 
  -2   0   4     3953.27     3954.80    118.92 o 
  -1   0   4    34680.63    35890.20    697.57 o 
   0   0   4        0.89       23.53     11.27 o 
   1   0   4     2088.43     2068.80     50.58 o 
   2   0   4    68641.41    70049.02    982.52 o 
   3   0   4      281.67      352.43     28.67 o 
   4   0   4     7169.68     7549.25    172.02 o 
   5   0   4     2138.90     2207.20     71.95 o 
   6   0   4     2468.60     2434.13     81.41 o 
   7   0   4      678.75      670.79     47.42 o 
   8   0   4       49.55       66.63     40.84 o 
   9   0   4    11880.13    11560.36    266.33 o 
  10   0   4     7832.07     7853.71    199.25 o 
  11   0   4     1132.18     1093.66     54.22 o 
  12   0   4      178.28      319.35     71.14 o 
  13   0   4     1033.35     1076.78     90.16 o 
 -16   1   4      476.34      418.86     51.22 o 
 -15   1   4      630.48      680.01     50.04 o 
 -14   1   4     3159.69     2928.57     77.78 o 
 -13   1   4       78.50       86.52     33.33 o 
 -12   1   4     2668.47     2560.36     66.26 o 
 -11   1   4      326.22      375.78     23.32 o 
 -10   1   4     7811.90     7755.98    156.45 o 
  -9   1   4     4264.93     4463.47     65.13 o 
  -8   1   4    11548.36    11290.18    135.48 o 
  -7   1   4      758.43      676.16     21.59 o 
  -6   1   4     9317.60     9627.82     99.47 o 
  -5   1   4    13396.57    13489.12    141.51 o 
  -4   1   4    10697.53    11120.17    111.18 o 
  -3   1   4      679.36      691.62     28.75 o 
  -2   1   4    19576.87    20519.54    198.95 o 
  -1   1   4      493.18      429.20     13.93 o 
   0   1   4     4223.69     4457.38     56.18 o 
   1   1   4    17356.20    17683.91    205.32 o 
   2   1   4      744.07      684.87     45.37 o 
   3   1   4    33857.21    34365.72    486.90 o 
   4   1   4      122.76      182.02     19.38 o 
   5   1   4        7.00        2.53     18.88 o 
   6   1   4     3156.97     3131.96     65.80 o 
   7   1   4       21.57       54.81     25.10 o 
   8   1   4       72.30       84.78     28.88 o 
   9   1   4     3296.40     3381.75     64.06 o 
  10   1   4     5586.13     5780.17    142.41 o 
  11   1   4     2781.07     2781.61     80.14 o 
  12   1   4      507.50      435.37     98.32 o 
  13   1   4       87.57       96.45     51.92 o 
 -16   2   4      655.01      742.48     55.20 o 
 -15   2   4     2417.53     2284.54     75.42 o 
 -14   2   4      678.31      663.23     50.17 o 
 -13   2   4      239.41      321.74     42.33 o 
 -12   2   4     2633.26     2788.23    123.16 o 
 -11   2   4       10.87      202.13     20.70 o 
 -10   2   4     3705.78     3674.87     52.18 o 
  -9   2   4     2982.98     3008.44     44.51 o 
  -8   2   4     1042.06      967.83     26.03 o 
  -7   2   4    18132.21    17592.21    202.18 o 
  -6   2   4      807.80      792.77     23.08 o 
  -5   2   4        5.22       71.58     10.17 o 
  -4   2   4     9895.87    10636.15     96.55 o 
  -3   2   4     5745.24     5756.10     54.17 o 
  -2   2   4     5026.61     5290.06     56.92 o 
  -1   2   4     8752.13     8784.77     90.35 o 
   0   2   4     7113.12     7161.84     87.00 o 
   1   2   4     7401.39     7552.87     91.86 o 
   2   2   4      487.50      556.42     34.31 o 
   3   2   4     3615.42     3395.82     56.59 o 
   4   2   4     7098.73     7275.52    170.94 o 
   5   2   4     8989.55     9165.67    210.25 o 
   6   2   4     1648.82     1621.95     54.23 o 
   7   2   4       83.70      105.39     39.00 o 
   8   2   4     5262.22     5238.07     80.13 o 
   9   2   4      108.27      149.94     27.51 o 
  10   2   4     1182.27     1293.07     48.20 o 
  11   2   4     1476.82     1510.97     67.91 o 
  12   2   4       80.44       77.86     48.10 o 
  13   2   4      526.17      743.82     83.85 o 
 -16   3   4      175.24      161.03     47.56 o 
 -15   3   4       27.97        4.27     41.01 o 
 -14   3   4     2696.67     2639.64     76.07 o 
 -13   3   4      137.76      162.44     28.76 o 
 -12   3   4       95.91      100.42     21.84 o 
 -11   3   4    15246.76    14898.19    159.44 o 
 -10   3   4      686.43      742.13     25.81 o 
  -9   3   4        6.89       19.26     25.43 o 
  -8   3   4     5687.44     5366.37     64.68 o 
  -7   3   4        2.87        0.69     11.87 o 
  -6   3   4     4762.81     4756.19     56.05 o 
  -5   3   4     2629.30     3105.21     37.71 o 
  -4   3   4    24362.14    24218.99    238.25 o 
  -3   3   4    46020.70    47931.11    542.39 o 
  -2   3   4     2115.63     2171.57     34.29 o 
  -1   3   4      348.56      309.73     22.75 o 
   0   3   4    17138.43    17339.22    231.38 o 
   1   3   4      476.37      636.98     42.01 o 
   2   3   4     4041.86     4234.38     58.39 o 
   3   3   4      491.78      480.01     22.78 o 
   4   3   4    33369.93    33586.49    473.51 o 
   5   3   4     1301.22     1250.50     63.56 o 
   6   3   4     1454.69     1398.44     36.82 o 
   7   3   4     5725.16     5590.72     82.35 o 
   8   3   4     2031.96     1989.64     48.67 o 
   9   3   4     1390.62     1330.74     45.66 o 
  10   3   4      149.39      159.49     48.10 o 
  11   3   4     1048.97     1113.16     57.18 o 
  12   3   4     3962.21     3805.73     98.22 o 
  13   3   4      346.91      317.04     56.82 o 
 -15   4   4     1653.24     1644.82    108.01 o 
 -14   4   4       80.63      115.53     39.92 o 
 -13   4   4       11.43       21.24     24.41 o 
 -12   4   4     8127.69     7864.01    109.70 o 
 -11   4   4     1599.98     1557.65     39.33 o 
 -10   4   4    12986.09    12811.77    139.05 o 
  -9   4   4      540.18      547.59     21.81 o 
  -8   4   4       30.26       36.49     14.76 o 
  -7   4   4     6962.31     6938.01     78.78 o 
  -6   4   4      302.33      335.53     15.04 o 
  -5   4   4     4741.79     4644.28     55.71 o 
  -4   4   4    13727.23    13782.00    163.12 o 
  -3   4   4    10526.94    10332.52    124.72 o 
  -2   4   4    23443.05    23898.23    275.63 o 
  -1   4   4    10142.14    10392.33    125.94 o 
   0   4   4      874.83      779.41     20.40 o 
   1   4   4     7266.27     6879.69     86.75 o 
   2   4   4     1658.80     1629.81     35.49 o 
   3   4   4    17820.36    17878.24    322.10 o 
   4   4   4      505.59      570.77     96.02 o 
   5   4   4    12952.83    12395.56    188.44 o 
   6   4   4        0.34       12.80     25.67 o 
   7   4   4     1051.03     1015.66     37.19 o 
   8   4   4     7554.82     7349.93    136.01 o 
   9   4   4     3673.17     3531.58     84.69 o 
  10   4   4       38.94       12.04     46.12 o 
  11   4   4      871.89      965.11     57.69 o 
  12   4   4      329.00      294.64    106.43 o 
  13   4   4      908.37      879.19     64.81 o 
 -15   5   4       29.39      -14.27     54.14 o 
 -14   5   4     1298.68     1224.63     41.52 o 
 -13   5   4     2437.71     2321.30     51.65 o 
 -12   5   4     2023.05     1828.16     65.25 o 
 -11   5   4     6641.31     6602.63    119.51 o 
 -10   5   4      204.52      267.09     25.42 o 
  -9   5   4     6944.96     6658.46     81.10 o 
  -8   5   4      348.04      333.37     23.59 o 
  -7   5   4        3.96       -1.23     17.51 o 
  -6   5   4       44.88       35.73     14.44 o 
  -5   5   4     6327.39     6100.03     71.46 o 
  -4   5   4     5113.85     5401.15     72.63 o 
  -3   5   4     4674.96     4202.86     59.68 o 
  -2   5   4    17524.57    17793.59    209.44 o 
  -1   5   4     5000.87     4994.11     95.84 o 
   0   5   4     3698.82     3389.49     43.43 o 
   1   5   4      112.94       96.35     13.52 o 
   2   5   4      839.87      803.28     27.55 o 
   3   5   4     2684.77     2605.43     46.43 o 
   4   5   4     4927.42     4622.04     91.33 o 
   5   5   4      107.60       93.28     25.70 o 
   6   5   4    12818.37    12718.50    196.88 o 
   7   5   4     1034.64     1033.23     53.01 o 
   8   5   4     2737.07     2756.25     57.14 o 
   9   5   4      523.83      538.58     46.68 o 
  10   5   4       16.20       35.39     43.54 o 
  11   5   4      102.09      236.69     51.22 o 
  12   5   4       15.61       66.87     53.13 o 
 -15   6   4       18.10       33.41     44.78 o 
 -14   6   4     1151.96     1091.52     40.29 o 
 -13   6   4     4010.92     3862.72     78.86 o 
 -12   6   4      939.94     1002.88     51.31 o 
 -11   6   4       64.67       48.20     23.55 o 
 -10   6   4     1749.33     1642.09     49.61 o 
  -9   6   4     4196.12     3983.62     69.51 o 
  -8   6   4     4348.69     4218.84     70.15 o 
  -7   6   4      963.23      953.88     35.53 o 
  -6   6   4    16597.98    15881.88    167.70 o 
  -5   6   4     2353.66     2517.53    111.47 o 
  -4   6   4     8634.86     8821.86    167.52 o 
  -3   6   4     5118.26     5190.00     72.93 o 
  -2   6   4      257.20      422.69     28.06 o 
  -1   6   4    20163.51    18919.21    190.68 o 
   0   6   4      981.45      824.77     62.42 o 
   1   6   4       10.30        9.86     10.27 o 
   2   6   4    11990.08    11408.03    141.63 o 
   3   6   4      402.57      426.19     27.35 o 
   4   6   4       58.22       83.84     24.01 o 
   5   6   4     4692.23     4705.53    125.86 o 
   6   6   4     3112.63     3138.67     73.61 o 
   7   6   4     9283.68     8722.62    147.90 o 
   8   6   4        9.11      -57.34     53.10 o 
   9   6   4     1104.48     1154.73     61.17 o 
  10   6   4     1273.66     1346.20     65.75 o 
  11   6   4       79.67      140.79     51.35 o 
  12   6   4      620.72      612.54     61.83 o 
 -14   7   4      310.42      400.37     47.74 o 
 -13   7   4      565.54      642.60     57.06 o 
 -12   7   4     2034.73     1955.37     66.28 o 
 -11   7   4       14.43      -56.13     48.29 o 
 -10   7   4     2684.08     2786.41    111.53 o 
  -9   7   4     3102.32     3066.08     91.66 o 
  -8   7   4     3326.47     3204.16    145.29 o 
  -7   7   4      677.72      669.67     30.94 o 
  -6   7   4     2311.33     2268.12     50.45 o 
  -5   7   4     9193.60     9272.28    105.44 o 
  -4   7   4     3995.41     3679.44     52.59 o 
  -3   7   4       92.85      139.32     22.74 o 
  -2   7   4    11072.86    10636.85    134.51 o 
  -1   7   4     1788.61     1690.66     58.58 o 
   0   7   4     2160.90     2174.95     36.07 o 
   1   7   4     7758.16     7683.50     85.09 o 
   2   7   4      696.81      771.48     38.31 o 
   3   7   4    10022.87     9300.17    121.93 o 
   4   7   4      725.61      672.84     34.75 o 
   5   7   4     1037.81     1068.25     46.42 o 
   6   7   4     5187.70     4804.01     97.09 o 
   7   7   4      303.69      257.87     39.19 o 
   8   7   4      153.75      153.82     41.88 o 
   9   7   4     1357.03     1422.71     65.85 o 
  10   7   4     1604.18     1699.87     74.28 o 
  11   7   4     1983.57     1901.91     79.93 o 
 -13   8   4     1260.60     1321.32     73.77 o 
 -12   8   4      350.35      278.46     37.30 o 
 -11   8   4        4.58        4.96     32.11 o 
 -10   8   4      532.56      587.95     37.83 o 
  -9   8   4     3547.43     3420.99     69.08 o 
  -8   8   4        0.69      -25.61     28.39 o 
  -7   8   4     7106.50     6973.71    134.95 o 
  -6   8   4     1489.82     1549.20     46.08 o 
  -5   8   4     4845.71     4539.01     62.59 o 
  -4   8   4     2422.33     2429.07     43.87 o 
  -3   8   4      359.10      332.32     24.02 o 
  -2   8   4      203.68      266.77     39.18 o 
  -1   8   4      339.93      293.64     17.84 o 
   0   8   4     4492.79     4405.28     58.22 o 
   1   8   4     1273.69     1297.93     29.84 o 
   2   8   4    11280.43    10395.31    134.49 o 
   3   8   4       31.41       62.85     23.12 o 
   4   8   4     2788.69     2625.38     55.55 o 
   5   8   4      186.95      154.53     33.46 o 
   6   8   4      405.36      452.48     39.83 o 
   7   8   4        4.88       44.49     38.64 o 
   8   8   4     2812.72     2731.96     80.13 o 
   9   8   4       81.59      113.70     46.58 o 
  10   8   4     1246.20     1295.25     69.58 o 
 -12   9   4        2.53      -57.09     55.72 o 
 -11   9   4     1893.62     1997.31     63.56 o 
 -10   9   4        2.09      -57.86     48.30 o 
  -9   9   4      950.12      998.03     42.57 o 
  -8   9   4     8106.23     7753.79    150.42 o 
  -7   9   4      541.82      737.44     36.80 o 
  -6   9   4     8105.42     8178.91    116.75 o 
  -5   9   4      298.59      331.42     24.08 o 
  -4   9   4      481.86      622.60     27.11 o 
  -3   9   4     4001.88     3791.36     65.70 o 
  -2   9   4      492.65      497.50     38.80 o 
  -1   9   4     7886.93     7634.79    122.00 o 
   0   9   4     2066.25     1984.71     84.05 o 
   1   9   4    11948.16    11546.93    189.41 o 
   2   9   4     2065.84     1937.75     91.24 o 
   3   9   4     1472.15     1400.89     44.50 o 
   4   9   4     1566.60     1493.90    100.23 o 
   5   9   4     3507.02     3228.16     65.58 o 
   6   9   4       51.03      -26.66     36.70 o 
   7   9   4     1775.17     1621.78     67.67 o 
   8   9   4       82.70      106.59     54.41 o 
   9   9   4     1352.71     1367.67     68.60 o 
  10   9   4      200.27      210.64    137.09 o 
 -11  10   4        2.22      -55.76     61.62 o 
 -10  10   4     1458.43     1581.61     77.35 o 
  -9  10   4       26.18      -49.94     49.28 o 
  -8  10   4     1385.17     1474.20     53.73 o 
  -7  10   4     7023.65     7222.72    117.83 o 
  -6  10   4      338.93      349.79     48.17 o 
  -5  10   4      147.71      117.07     30.35 o 
  -4  10   4     3957.91     3771.14     67.67 o 
  -3  10   4       47.13      124.04     27.45 o 
  -2  10   4      242.71      253.49     29.24 o 
  -1  10   4      357.54      339.24     30.78 o 
   0  10   4     9814.72     9505.25    162.61 o 
   1  10   4     6779.19     6469.85    124.31 o 
   2  10   4     1730.41     1524.56     65.73 o 
   3  10   4      684.70      663.37     50.82 o 
   4  10   4     3469.24     3079.79    126.76 o 
   5  10   4      317.50      414.54     52.42 o 
   6  10   4      313.76      299.89     74.11 o 
   7  10   4      202.65      237.88     97.91 o 
   8  10   4     3816.12     3828.36    157.33 o 
   9  10   4       41.93      -45.08     84.21 o 
 -10  11   4        9.08       -5.68     53.44 o 
  -9  11   4      587.52      458.25     57.65 o 
  -8  11   4      743.74      910.86     46.29 o 
  -7  11   4       58.89       82.33     35.04 o 
  -6  11   4     1050.79     1038.57     47.45 o 
  -5  11   4     1499.65     1556.93     61.70 o 
  -4  11   4       31.12       10.91     28.45 o 
  -3  11   4     2282.63     2182.05     58.33 o 
  -2  11   4      325.06      411.42     34.64 o 
  -1  11   4      103.71      110.58     31.53 o 
   0  11   4     1471.84     1481.04     64.85 o 
   1  11   4     1663.41     1575.24     69.48 o 
   2  11   4      246.36      240.91     46.76 o 
   3  11   4      901.41      852.80     56.72 o 
   4  11   4     1093.20     1067.45     61.49 o 
   5  11   4       55.94       69.45     50.92 o 
   6  11   4      822.33      903.51     64.98 o 
   7  11   4     1035.53     1124.02     70.35 o 
  -8  12   4     1058.20     1296.70     71.14 o 
  -7  12   4       16.81      -20.22     38.01 o 
  -6  12   4     2166.43     2080.67     63.92 o 
  -5  12   4      301.77      283.41     45.65 o 
  -4  12   4     1078.06     1200.18     56.56 o 
  -3  12   4     1213.82     1221.56     66.83 o 
  -2  12   4      242.06      260.55     40.23 o 
  -1  12   4     2996.71     3253.47     71.76 o 
   0  12   4      617.72      731.01     54.18 o 
   1  12   4      309.64      364.65     99.22 o 
   2  12   4     1717.54     1684.27     75.19 o 
   3  12   4      101.74       47.33     49.84 o 
   4  12   4      128.02      167.40     53.95 o 
   5  12   4      681.69      647.49     62.98 o 
   6  12   4     1385.68     1459.14    134.02 o 
  -6  13   4      280.42      393.62     51.57 o 
  -5  13   4     3421.60     3629.15     95.77 o 
  -4  13   4        2.86       10.98     45.55 o 
  -3  13   4      359.60      242.46     48.98 o 
  -2  13   4     4752.11     5116.29     92.26 o 
  -1  13   4     1586.14     1679.99     77.64 o 
   0  13   4      765.05      930.11     77.90 o 
   1  13   4       12.17      -15.68     62.17 o 
   2  13   4      169.99      174.00     54.24 o 
   3  13   4      909.81      930.86     66.74 o 
 -16   1   5      336.54      350.02     51.53 o 
 -15   1   5       19.11       25.72     40.80 o 
 -14   1   5      125.93      157.31     38.39 o 
 -13   1   5      970.29      988.46     55.22 o 
 -12   1   5     3338.06     3298.02     74.59 o 
 -11   1   5     2525.50     2430.13     59.22 o 
 -10   1   5      385.24      397.66     23.71 o 
  -9   1   5      106.09       82.31     17.42 o 
  -8   1   5       12.67        8.88     12.53 o 
  -7   1   5      904.11      887.95     28.85 o 
  -6   1   5     4395.84     4121.28     48.77 o 
  -5   1   5    22470.39    23586.49    230.27 o 
  -4   1   5     9473.67     9794.03     99.19 o 
  -3   1   5     1851.12     1941.46     25.95 o 
  -2   1   5      522.60      465.92     12.73 o 
  -1   1   5     1804.69     1906.77     29.32 o 
   0   1   5     2458.95     2572.45     37.30 o 
   1   1   5     3214.64     3178.73     83.72 o 
   2   1   5     9696.66     9716.73    117.70 o 
   3   1   5     9854.93    10017.37    122.44 o 
   4   1   5     1264.34     1333.36     31.40 o 
   5   1   5      612.28      687.73     34.75 o 
   6   1   5      244.13      227.33     28.35 o 
   7   1   5      478.96      489.13     35.08 o 
   8   1   5       60.15       31.58     31.75 o 
   9   1   5     4535.90     4323.63     93.98 o 
  10   1   5     1108.10     1223.44     49.35 o 
  11   1   5      551.11      606.79     58.87 o 
  12   1   5      159.64      182.96     51.17 o 
  13   1   5      344.92      492.91     61.08 o 
 -16   2   5       63.62       23.57     71.90 o 
 -15   2   5       83.03       91.37     41.47 o 
 -14   2   5     1267.30     1224.83    110.40 o 
 -13   2   5     1703.96     1824.02     87.50 o 
 -12   2   5       12.12       11.38     23.76 o 
 -11   2   5     5631.94     5552.32     86.81 o 
 -10   2   5     5818.07     5581.44     79.32 o 
  -9   2   5      691.97      707.35     28.91 o 
  -8   2   5      440.41      460.40     20.45 o 
  -7   2   5     2953.87     2754.46     44.21 o 
  -6   2   5    18806.11    19148.14    218.08 o 
  -5   2   5       27.65       60.72      9.50 o 
  -4   2   5    10426.76    10674.66    107.92 o 
  -3   2   5    13478.27    14073.38    125.95 o 
  -2   2   5      134.09      127.08      9.67 o 
  -1   2   5      767.66      803.83     27.13 o 
   0   2   5    13969.91    13744.65    162.01 o 
   1   2   5    21450.45    21451.21    249.17 o 
   2   2   5     3060.95     3317.08     47.03 o 
   3   2   5     3065.66     3190.55     86.39 o 
   4   2   5     5198.50     5070.93     82.70 o 
   5   2   5     2609.79     2635.60    105.31 o 
   6   2   5      419.14      492.82     56.26 o 
   7   2   5     5508.09     5587.71    105.04 o 
   8   2   5     3901.04     3826.90     68.24 o 
   9   2   5      788.92      955.33     53.10 o 
  10   2   5      283.60      248.88     34.79 o 
  11   2   5      847.76      889.17     57.10 o 
  12   2   5       30.76       96.83     68.88 o 
 -16   3   5      473.30      509.41     80.06 o 
 -15   3   5        8.39       -0.93     40.03 o 
 -14   3   5      284.47      364.58     41.90 o 
 -13   3   5       39.19       55.10     27.01 o 
 -12   3   5     2383.50     2478.58     90.02 o 
 -11   3   5       16.37       26.35     22.11 o 
 -10   3   5     1045.61     1022.74     36.33 o 
  -9   3   5     1675.37     1577.66     38.35 o 
  -8   3   5     1857.28     1694.46     37.60 o 
  -7   3   5     1378.56     1246.63     24.19 o 
  -6   3   5     1119.24     1100.36     28.21 o 
  -5   3   5     2889.20     2859.51     38.65 o 
  -4   3   5     2693.20     2802.43     34.58 o 
  -3   3   5      840.52      827.32     26.40 o 
  -2   3   5     3929.80     3987.07     55.16 o 
  -1   3   5       24.73        6.00     14.80 o 
   0   3   5     3403.66     3454.57     67.75 o 
   1   3   5       14.89       78.49     18.04 o 
   2   3   5     2885.14     2860.33     60.13 o 
   3   3   5     1043.66     1139.11     31.44 o 
   4   3   5      697.60      712.34     86.91 o 
   5   3   5     1639.89     1702.19     50.44 o 
   6   3   5     1059.91     1094.91     37.12 o 
   7   3   5     1190.16     1256.13     41.64 o 
   8   3   5       49.27       37.34     27.01 o 
   9   3   5      410.89      431.14     33.86 o 
  10   3   5       46.53       51.56     43.50 o 
  11   3   5        0.15       45.34     47.14 o 
  12   3   5        1.89       29.97     51.41 o 
 -16   4   5     1381.12     1331.74     68.68 o 
 -15   4   5      922.51      946.23    125.50 o 
 -14   4   5      157.66       98.05     31.42 o 
 -13   4   5      703.43      793.42     49.94 o 
 -12   4   5      183.45      158.60     26.01 o 
 -11   4   5        7.98       77.85     20.69 o 
 -10   4   5      245.99      197.80     20.67 o 
  -9   4   5     3922.99     3779.20     59.88 o 
  -8   4   5     2228.54     2087.68     41.23 o 
  -7   4   5     2020.76     2134.11     31.95 o 
  -6   4   5      802.74      956.92     31.13 o 
  -5   4   5      558.92      618.26     19.44 o 
  -4   4   5     1233.72     1195.25     28.22 o 
  -3   4   5     1696.49     1798.61     33.99 o 
  -2   4   5     1002.17      853.95     36.54 o 
  -1   4   5     2781.88     2468.11     41.89 o 
   0   4   5     1361.48     1314.36     39.23 o 
   1   4   5      685.06      857.13     29.29 o 
   2   4   5      387.61      418.68     19.21 o 
   3   4   5      719.01      770.24     29.26 o 
   4   4   5        3.33       69.79     22.32 o 
   5   4   5     2336.43     2361.87     58.64 o 
   6   4   5     3069.71     2916.40     67.92 o 
   7   4   5     1405.44     1326.01     42.70 o 
   8   4   5       31.49       81.24     28.25 o 
   9   4   5      508.26      530.59     47.17 o 
  10   4   5      317.69      380.38     59.28 o 
  11   4   5        1.72      -23.94     47.66 o 
  12   4   5      110.64      217.83     55.60 o 
 -15   5   5      860.14      796.95     43.05 o 
 -14   5   5      215.66      186.73     29.90 o 
 -13   5   5      886.77      956.87     35.81 o 
 -12   5   5     1551.50     1563.83     47.85 o 
 -11   5   5     1100.21     1107.18     60.55 o 
 -10   5   5      773.19      838.11     29.84 o 
  -9   5   5       36.85       33.14     19.88 o 
  -8   5   5      993.27     1126.98     43.66 o 
  -7   5   5     1060.28     1114.61     27.35 o 
  -6   5   5     9318.99     9235.64    117.75 o 
  -5   5   5    10223.85    10038.67    105.39 o 
  -4   5   5     7585.22     7436.60     95.90 o 
  -3   5   5     2250.29     2569.36    173.58 o 
  -2   5   5       85.17       75.86     16.19 o 
  -1   5   5        7.80       39.99     15.42 o 
   0   5   5      573.16      734.28     22.16 o 
   1   5   5     5307.36     5243.54     71.60 o 
   2   5   5    11260.94    10547.49    131.34 o 
   3   5   5     9769.42     9343.56    184.68 o 
   4   5   5      649.90      671.73     50.20 o 
   5   5   5      628.74      749.31     40.79 o 
   6   5   5      517.94      545.78     64.15 o 
   7   5   5      128.35      119.10     36.01 o 
   8   5   5      730.56      762.91     55.21 o 
   9   5   5     2003.53     1959.18    145.79 o 
  10   5   5     2496.48     2480.19    137.04 o 
  11   5   5      761.21      844.94     60.63 o 
  12   5   5      331.69      385.74     59.98 o 
 -15   6   5      159.10      125.64     48.74 o 
 -14   6   5       75.19       40.88     29.95 o 
 -13   6   5       19.18       -7.52     27.24 o 
 -12   6   5       11.98       25.76     41.67 o 
 -11   6   5     1879.36     1747.04     44.49 o 
 -10   6   5      180.93      187.63     23.39 o 
  -9   6   5      270.46      348.92     28.53 o 
  -8   6   5        0.44        9.14     17.77 o 
  -7   6   5     1964.12     1982.92    100.84 o 
  -6   6   5     3553.69     3432.36     55.37 o 
  -5   6   5      375.13      495.75     24.06 o 
  -4   6   5     5034.99     4988.82     79.28 o 
  -3   6   5     2471.01     2489.88     66.84 o 
  -2   6   5      274.77      313.65     20.40 o 
  -1   6   5     1278.68     1319.70     46.68 o 
   0   6   5       10.84       36.38     13.05 o 
   1   6   5     7027.47     6612.52    103.61 o 
   2   6   5     1444.95     1490.84     59.64 o 
   3   6   5     2161.81     2021.10     45.78 o 
   4   6   5     1254.52     1127.01     39.69 o 
   5   6   5      196.95      157.52     30.47 o 
   6   6   5      561.25      619.47     40.78 o 
   7   6   5      384.95      318.22     40.15 o 
   8   6   5     1644.92     1567.62     65.40 o 
   9   6   5      523.60      478.24     49.74 o 
  10   6   5      156.63      151.20     50.14 o 
  11   6   5       19.11       47.90     53.53 o 
 -14   7   5     1045.84     1047.02     49.04 o 
 -13   7   5       16.00       61.31     40.86 o 
 -12   7   5       37.01      -56.37     55.17 o 
 -11   7   5       55.85       32.24     39.88 o 
 -10   7   5      894.22      886.98     59.03 o 
  -9   7   5     1042.49     1047.28     51.66 o 
  -8   7   5      524.97      585.68     32.27 o 
  -7   7   5     4536.87     4554.32     76.05 o 
  -6   7   5      216.47      248.34     49.14 o 
  -5   7   5      782.56      812.01     31.68 o 
  -4   7   5      885.92      942.28     51.13 o 
  -3   7   5     7089.94     6674.05    110.42 o 
  -2   7   5     2335.55     2229.67     86.68 o 
  -1   7   5     1583.67     1805.39     67.69 o 
   0   7   5     4011.88     3759.52    105.99 o 
   1   7   5     1518.73     1441.13     27.54 o 
   2   7   5      225.59      228.59     21.64 o 
   3   7   5       64.50      144.22     36.54 o 
   4   7   5     2214.26     2051.99     70.67 o 
   5   7   5     1125.19     1094.64     40.98 o 
   6   7   5       69.49       15.26     33.97 o 
   7   7   5      552.05      534.52     44.02 o 
   8   7   5       56.81       42.52     41.57 o 
   9   7   5      185.67      240.13     52.88 o 
  10   7   5       12.59      174.81     52.28 o 
 -13   8   5        0.25      -25.66     42.28 o 
 -12   8   5       59.92       41.01     63.97 o 
 -11   8   5      368.37      399.67     38.16 o 
 -10   8   5      477.78      490.58     36.94 o 
  -9   8   5     2678.39     2575.01     81.29 o 
  -8   8   5     5927.00     5991.38     94.66 o 
  -7   8   5      651.12      661.93     34.38 o 
  -6   8   5       26.66       89.50     29.73 o 
  -5   8   5        7.16       56.16     36.72 o 
  -4   8   5        9.90       -3.57     21.06 o 
  -3   8   5     1057.74     1116.36     38.53 o 
  -2   8   5     3747.31     3699.71     64.42 o 
  -1   8   5     7576.46     7117.20    121.62 o 
   0   8   5     2109.64     1901.74     62.16 o 
   1   8   5      280.32      264.04     36.79 o 
   2   8   5     1282.86     1256.36     47.21 o 
   3   8   5      254.56      316.81     26.62 o 
   4   8   5      171.90      211.57     28.28 o 
   5   8   5     3909.06     3590.86     69.17 o 
   6   8   5     3701.81     3518.85     85.88 o 
   7   8   5     2092.30     2104.32    104.27 o 
   8   8   5      191.82      155.87     44.80 o 
   9   8   5       21.22       55.53     48.93 o 
  10   8   5       43.33       14.26     53.02 o 
 -12   9   5      110.56      114.24     50.45 o 
 -11   9   5      103.06      100.64     37.05 o 
 -10   9   5       99.81       59.50     34.51 o 
  -9   9   5        1.46      -46.86     34.97 o 
  -8   9   5        3.90       31.31     31.22 o 
  -7   9   5      243.08      353.39     33.26 o 
  -6   9   5      563.36      603.61     40.69 o 
  -5   9   5     1498.84     1391.75     43.98 o 
  -4   9   5     1007.53      984.00     39.27 o 
  -3   9   5       12.26       37.55     24.57 o 
  -2   9   5       20.10        7.22     24.50 o 
  -1   9   5      224.73      220.13     28.23 o 
   0   9   5       41.74       41.90     35.28 o 
   1   9   5      724.99      838.90     55.58 o 
   2   9   5       75.41      119.45     40.18 o 
   3   9   5     1140.85     1128.27     56.61 o 
   4   9   5      532.11      454.42     49.92 o 
   5   9   5       76.84       71.10     52.02 o 
   6   9   5       25.74      -14.33     54.95 o 
   7   9   5      195.07      130.93     53.24 o 
   8   9   5        3.01       57.95     54.23 o 
   9   9   5      438.64      453.95     97.01 o 
 -11  10   5      257.54      153.62     40.56 o 
 -10  10   5       16.99        1.06     59.85 o 
  -9  10   5      621.23      647.74     44.46 o 
  -8  10   5      368.33      406.98     38.67 o 
  -7  10   5        2.78       53.88     37.68 o 
  -6  10   5       19.11       20.74     57.57 o 
  -5  10   5       45.48       34.06     44.18 o 
  -4  10   5      694.66      689.77     51.78 o 
  -3  10   5      128.36      111.25     28.76 o 
  -2  10   5     2115.52     2133.15     60.23 o 
  -1  10   5     3582.62     3471.48     68.65 o 
   0  10   5        9.77       27.94     38.11 o 
   1  10   5      403.93      455.12     85.02 o 
   2  10   5        0.32      -15.30     41.56 o 
   3  10   5       64.48       86.03     45.61 o 
   4  10   5      143.74      138.71     49.65 o 
   5  10   5      216.60      230.81     68.12 o 
   6  10   5     1405.00     1310.30     72.93 o 
   7  10   5        7.32      138.73     57.40 o 
   8  10   5       19.40      136.94     60.65 o 
 -10  11   5     2069.53     1803.55     85.50 o 
  -9  11   5      149.15      113.09     51.29 o 
  -8  11   5      469.55      666.80     51.49 o 
  -7  11   5     2446.41     2626.96     77.83 o 
  -6  11   5     1774.03     1675.04     67.67 o 
  -5  11   5      214.01      236.30     43.55 o 
  -4  11   5      171.00      171.26     32.54 o 
  -3  11   5     2322.57     2290.64     58.63 o 
  -2  11   5     1371.55     1444.91     52.76 o 
  -1  11   5      366.87      498.16     38.02 o 
   0  11   5     1481.77     1637.92     69.45 o 
   1  11   5      690.86      698.27     53.49 o 
   2  11   5       14.76        2.60     45.52 o 
   3  11   5      603.23      752.80     59.19 o 
   4  11   5     3418.73     3263.34     96.73 o 
   5  11   5     1651.60     1715.40    185.37 o 
   6  11   5       14.42       67.65     57.07 o 
  -8  12   5      895.17     1058.46     59.50 o 
  -7  12   5      105.76       78.65     46.02 o 
  -6  12   5       26.62      -12.14     44.34 o 
  -5  12   5      113.55       53.72     55.13 o 
  -4  12   5      609.77      567.98     51.09 o 
  -3  12   5       13.42      -32.45     34.24 o 
  -2  12   5     1623.84     1740.80     58.87 o 
  -1  12   5     1668.04     1653.75     71.50 o 
   0  12   5      120.62      135.67     95.34 o 
   1  12   5       37.86      -37.26     47.42 o 
   2  12   5      145.79      153.98     51.82 o 
   3  12   5       91.33       41.57     53.49 o 
   4  12   5       25.12       40.99    102.83 o 
   5  12   5      646.41      719.44     95.30 o 
  -6  13   5        6.17       24.70     49.31 o 
  -5  13   5       26.14       24.79     66.45 o 
  -4  13   5      113.02       93.30     48.24 o 
  -3  13   5       37.28       -9.00     47.67 o 
  -2  13   5        0.04       11.19     38.79 o 
  -1  13   5      168.68      122.56     51.44 o 
   0  13   5       37.06      102.99     61.35 o 
   1  13   5      296.04      332.77     56.35 o 
   2  13   5        0.49      -83.92     79.34 o 
 -16   0   6      174.22      254.07     66.18 o 
 -15   0   6     1106.96      889.51     73.48 o 
 -14   0   6     2455.36     2418.17    102.60 o 
 -13   0   6     7553.24     6895.95    172.11 o 
 -12   0   6     1878.33     1855.85     81.59 o 
 -11   0   6      673.14      639.87     35.56 o 
 -10   0   6     4464.22     4174.57     80.57 o 
  -9   0   6      267.29      307.24     25.33 o 
  -8   0   6      913.37      846.54     35.96 o 
  -7   0   6    41672.39    42491.05    581.78 o 
  -6   0   6     1178.97      881.58     31.38 o 
  -5   0   6    26490.79    25566.48    352.94 o 
  -4   0   6     7701.57     8458.82    123.41 o 
  -3   0   6      338.67      265.87     14.71 o 
  -2   0   6    24146.50    25517.28    350.13 o 
  -1   0   6     2750.81     2711.64     67.80 o 
   0   0   6     5617.12     5433.92    118.11 o 
   1   0   6     5836.70     5948.10    128.30 o 
   2   0   6    25251.44    24675.55    354.74 o 
   3   0   6     7234.59     7139.93    113.83 o 
   4   0   6      785.38      867.00     55.90 o 
   5   0   6     4339.60     4092.08     78.82 o 
   6   0   6     7888.59     7890.58    133.00 o 
   7   0   6      580.13      553.40     57.07 o 
   8   0   6     3770.16     3897.06    126.58 o 
   9   0   6      621.55      549.16     65.46 o 
  10   0   6     4608.82     4763.67    150.48 o 
  11   0   6      431.20      512.74     75.55 o 
  12   0   6      136.83       99.45     80.42 o 
 -16   1   6       30.10       18.55     85.34 o 
 -15   1   6      536.99      584.82     48.86 o 
 -14   1   6     5188.41     5115.52    119.01 o 
 -13   1   6     2506.04     2617.08     72.40 o 
 -12   1   6     1204.85     1166.23     42.97 o 
 -11   1   6      643.03      627.01     28.72 o 
 -10   1   6      435.22      466.30     69.07 o 
  -9   1   6     3230.69     3185.53     46.13 o 
  -8   1   6     2445.43     2319.50     36.94 o 
  -7   1   6     2709.34     2671.05     54.79 o 
  -6   1   6    38620.10    39314.41    380.53 o 
  -5   1   6      897.00      840.69     28.47 o 
  -4   1   6    11959.73    12520.76    130.32 o 
  -3   1   6     5212.13     5221.39     95.10 o 
  -2   1   6     2948.66     3007.34     51.95 o 
  -1   1   6       38.64       77.58     13.01 o 
   0   1   6     2414.30     2343.40     47.81 o 
   1   1   6    14361.95    14115.78    167.60 o 
   2   1   6    12433.77    12695.86    152.45 o 
   3   1   6     4746.60     4595.89     75.80 o 
   4   1   6      655.51      675.52     21.70 o 
   5   1   6     4058.95     4064.68     60.25 o 
   6   1   6     2316.10     2318.05     49.37 o 
   7   1   6      235.72      267.30     36.15 o 
   8   1   6      665.58      706.14     45.11 o 
   9   1   6     3885.24     4067.71     93.47 o 
  10   1   6        1.32      -18.81     35.50 o 
  11   1   6     1058.49     1131.18     69.47 o 
  12   1   6     1888.00     1914.09    114.95 o 
 -16   2   6     2722.41     2578.19     81.75 o 
 -15   2   6      481.13      406.99     60.23 o 
 -14   2   6      966.93     1045.71     51.14 o 
 -13   2   6     1769.62     1812.45     51.70 o 
 -12   2   6     1587.59     1577.83     46.28 o 
 -11   2   6     3300.97     3292.85     60.85 o 
 -10   2   6      443.80      498.29     25.11 o 
  -9   2   6      963.83      884.33     31.89 o 
  -8   2   6     3980.61     4084.59     93.59 o 
  -7   2   6     9262.82     8922.47     95.37 o 
  -6   2   6      781.96      907.22     22.37 o 
  -5   2   6     2358.51     2737.52     85.77 o 
  -4   2   6    14583.88    14224.17    141.77 o 
  -3   2   6      145.83      104.58      7.94 o 
  -2   2   6      473.22      466.93     14.74 o 
  -1   2   6    14454.10    14655.30    173.29 o 
   0   2   6     1255.03     1257.60     26.35 o 
   1   2   6     6547.79     6349.20     81.16 o 
   2   2   6     5452.32     5328.27     70.69 o 
   3   2   6       27.76       60.36     27.30 o 
   4   2   6     8562.11     8442.91    107.82 o 
   5   2   6      587.27      637.78     23.21 o 
   6   2   6      150.02      140.08     32.04 o 
   7   2   6     4602.29     4555.88     95.64 o 
   8   2   6      216.82      223.89     32.28 o 
   9   2   6      498.93      510.11     37.61 o 
  10   2   6      401.01      399.83     39.54 o 
  11   2   6      871.82      917.39     60.82 o 
  12   2   6      686.64      681.45    101.11 o 
 -16   3   6      179.26      128.62     46.99 o 
 -15   3   6     1299.13     1251.60     65.86 o 
 -14   3   6        0.57      -21.28     29.33 o 
 -13   3   6     2398.59     2343.40     94.81 o 
 -12   3   6     7976.44     7687.39    106.90 o 
 -11   3   6     2109.64     1954.69     47.70 o 
 -10   3   6     1140.10     1073.36     37.22 o 
  -9   3   6     2598.30     2640.51     48.80 o 
  -8   3   6     7513.97     7126.62     79.12 o 
  -7   3   6     8475.15     8155.04     98.72 o 
  -6   3   6     1502.05     1631.27     27.14 o 
  -5   3   6    11585.12    11398.12    116.96 o 
  -4   3   6     2053.96     2084.02     31.73 o 
  -3   3   6     1912.34     1738.14     28.36 o 
  -2   3   6     1912.17     1944.68     29.67 o 
  -1   3   6      139.49      183.62     12.26 o 
   0   3   6    40444.41    40150.72    460.96 o 
   1   3   6     4608.98     4418.96     60.36 o 
   2   3   6      337.30      370.64     41.88 o 
   3   3   6     5720.77     5477.51     99.22 o 
   4   3   6      301.87      325.88     31.97 o 
   5   3   6       72.06       78.70     23.93 o 
   6   3   6     5547.01     5500.74     82.90 o 
   7   3   6     2186.17     2091.35     60.84 o 
   8   3   6    12933.75    12568.10    164.94 o 
   9   3   6      609.90      586.68     38.83 o 
  10   3   6     1200.66     1225.63     60.72 o 
  11   3   6      625.90      785.58     60.41 o 
  12   3   6      243.29      257.69     58.61 o 
 -16   4   6     1397.63     1393.34     80.38 o 
 -15   4   6      118.42      113.82     35.30 o 
 -14   4   6       36.78      -10.26     30.01 o 
 -13   4   6      396.76      377.95     31.66 o 
 -12   4   6    11649.55    11367.37    146.47 o 
 -11   4   6     7604.60     7690.11    151.36 o 
 -10   4   6     3700.38     3621.06     74.79 o 
  -9   4   6      362.50      384.87     23.16 o 
  -8   4   6     6295.31     6165.01     82.18 o 
  -7   4   6      653.24      695.64     21.02 o 
  -6   4   6       38.19       71.50     13.47 o 
  -5   4   6       91.05      165.81     13.25 o 
  -4   4   6    19139.92    19145.35    224.90 o 
  -3   4   6      137.70      177.05     15.72 o 
  -2   4   6     3081.53     2952.68     47.59 o 
  -1   4   6    28035.37    27750.29    321.64 o 
   0   4   6     8672.09     8517.30    105.29 o 
   1   4   6     5572.90     5512.42     74.16 o 
   2   4   6     1658.11     1676.07     37.17 o 
   3   4   6     1918.82     1865.83     41.44 o 
   4   4   6     3113.57     3065.48     55.76 o 
   5   4   6     1932.75     1899.16     56.81 o 
   6   4   6     2398.02     2304.84     64.44 o 
   7   4   6    10434.46    10167.47    136.86 o 
   8   4   6      347.09      344.88     34.43 o 
   9   4   6     1753.83     1616.17     68.21 o 
  10   4   6      106.95      179.31     56.44 o 
  11   4   6      439.52      538.85     58.55 o 
 -15   5   6       77.59      109.04     35.42 o 
 -14   5   6      844.14      906.71     41.90 o 
 -13   5   6      178.90      203.85     31.18 o 
 -12   5   6      745.71      769.04     34.81 o 
 -11   5   6     6871.25     6628.58    124.75 o 
 -10   5   6      370.94      441.86     32.89 o 
  -9   5   6    10152.35     9865.24    125.10 o 
  -8   5   6       89.84      139.34     23.35 o 
  -7   5   6       26.73       70.39     12.91 o 
  -6   5   6     1718.64     1762.23     56.07 o 
  -5   5   6     4162.73     4122.45     61.87 o 
  -4   5   6      725.46      814.44     34.94 o 
  -3   5   6    15211.85    15174.65    182.50 o 
  -2   5   6     6804.26     6597.35     88.54 o 
  -1   5   6    10323.57    10067.61    127.39 o 
   0   5   6     5364.27     5122.61     69.27 o 
   1   5   6       89.58       98.27     15.97 o 
   2   5   6     2198.01     2040.16     41.28 o 
   3   5   6       27.58       56.56     21.97 o 
   4   5   6     2113.09     2051.66     47.82 o 
   5   5   6        6.32       40.89     25.55 o 
   6   5   6     7355.70     7007.04    103.72 o 
   7   5   6      176.53      163.48     68.39 o 
   8   5   6     1986.24     2034.66     64.83 o 
   9   5   6     1226.69     1278.17     64.46 o 
  10   5   6      253.67      348.83     53.37 o 
  11   5   6       94.17      163.80     55.54 o 
 -15   6   6      512.37      638.38     63.83 o 
 -14   6   6        4.44      -25.86     39.78 o 
 -13   6   6     2697.72     2825.28     79.24 o 
 -12   6   6       76.61       80.09     35.74 o 
 -11   6   6       39.12       36.44     33.73 o 
 -10   6   6     9029.38     8716.36    116.26 o 
  -9   6   6      955.62      871.74     33.55 o 
  -8   6   6      601.61      620.22     34.83 o 
  -7   6   6     2255.34     2299.56     46.15 o 
  -6   6   6      326.26      392.39     30.75 o 
  -5   6   6     1916.53     1755.23     40.79 o 
  -4   6   6      336.69      392.97     22.23 o 
  -3   6   6    10241.06     9807.08    125.26 o 
  -2   6   6    17641.86    16636.02    201.02 o 
  -1   6   6      321.68      312.68     32.45 o 
   0   6   6      346.16      339.45     17.08 o 
   1   6   6     3688.80     3483.53     74.36 o 
   2   6   6     4106.28     3866.36     68.52 o 
   3   6   6      888.76      848.22     33.62 o 
   4   6   6      161.40      156.99     32.66 o 
   5   6   6     9738.03     9334.06    127.12 o 
   6   6   6     2623.09     2513.87     61.89 o 
   7   6   6      834.40      888.06     42.60 o 
   8   6   6     1123.89     1144.83     61.55 o 
   9   6   6      431.38      524.07     53.35 o 
  10   6   6     1152.60     1215.80    121.45 o 
 -14   7   6     3536.43     3565.14     92.94 o 
 -13   7   6     1120.01     1143.49     60.83 o 
 -12   7   6      135.07       87.99     38.28 o 
 -11   7   6     1547.87     1610.80     64.31 o 
 -10   7   6       37.58        0.22     33.47 o 
  -9   7   6     5933.78     6077.20    132.35 o 
  -8   7   6        3.86       43.01     30.66 o 
  -7   7   6      284.77      346.37     33.79 o 
  -6   7   6    10546.84    10287.17    132.42 o 
  -5   7   6       49.20      114.47     21.48 o 
  -4   7   6       20.21       27.81     20.00 o 
  -3   7   6     6498.45     6160.84     88.00 o 
  -2   7   6     1768.26     1923.59     45.89 o 
  -1   7   6     3587.66     3344.88     60.68 o 
   0   7   6      152.11      145.33     87.95 o 
   1   7   6     9748.63     9028.07    152.80 o 
   2   7   6     4819.97     4492.42    204.03 o 
   3   7   6     3746.72     3641.36     63.48 o 
   4   7   6      744.17      721.34     33.33 o 
   5   7   6     3083.84     2991.33     62.48 o 
   6   7   6     1536.68     1606.57     52.84 o 
   7   7   6      228.11      284.24     37.25 o 
   8   7   6      286.90      333.90     40.82 o 
   9   7   6     4203.10     4289.08    104.27 o 
  10   7   6      248.33      394.70     57.83 o 
 -13   8   6     1501.98     1633.99     98.00 o 
 -12   8   6       34.80       15.77     40.68 o 
 -11   8   6      560.78      536.56     46.32 o 
 -10   8   6     1539.09     1525.84     62.25 o 
  -9   8   6     2923.98     2862.03    125.64 o 
  -8   8   6      440.69      441.87     39.08 o 
  -7   8   6     6608.95     6633.58    123.11 o 
  -6   8   6      444.89      454.94     27.93 o 
  -5   8   6     5837.82     5557.77     84.14 o 
  -4   8   6     2471.98     2605.68     54.23 o 
  -3   8   6      743.64      759.90     32.42 o 
  -2   8   6     1016.41      982.93     40.80 o 
  -1   8   6      788.46      811.22     34.10 o 
   0   8   6      396.84      368.93     56.89 o 
   1   8   6     1409.33     1284.49     58.61 o 
   2   8   6     5162.52     4868.69    104.42 o 
   3   8   6       46.46      122.92     41.50 o 
   4   8   6     6464.69     6296.76    128.46 o 
   5   8   6        9.45       14.73     67.48 o 
   6   8   6      704.79      686.96     58.62 o 
   7   8   6       33.63       51.69     66.81 o 
   8   8   6     1361.74     1365.41     76.01 o 
   9   8   6      157.89      163.14     61.65 o 
 -12   9   6     1197.28     1195.21    121.49 o 
 -11   9   6      143.08      126.13     43.07 o 
 -10   9   6       90.93       31.68     40.70 o 
  -9   9   6        5.99        2.62     37.56 o 
  -8   9   6     8196.12     8356.37    144.62 o 
  -7   9   6     1712.03     1624.19    116.35 o 
  -6   9   6     1701.30     1651.90     60.97 o 
  -5   9   6     4211.56     4082.89     70.86 o 
  -4   9   6     3562.21     3432.67     64.76 o 
  -3   9   6     1071.27     1167.54     47.67 o 
  -2   9   6       73.07      112.76     27.76 o 
  -1   9   6      746.26      792.37     38.26 o 
   0   9   6     4302.25     4143.98    117.93 o 
   1   9   6      705.46      665.85     49.17 o 
   2   9   6      333.61      379.44     47.13 o 
   3   9   6    10190.07     9948.50    176.99 o 
   4   9   6      399.74      429.47     53.65 o 
   5   9   6     1530.79     1520.04     88.22 o 
   6   9   6      247.72      170.51     55.68 o 
   7   9   6      417.39      460.56     62.53 o 
   8   9   6      430.92      433.72     65.95 o 
 -11  10   6     1583.79     1679.13     72.14 o 
 -10  10   6       28.18       89.05     42.94 o 
  -9  10   6     1955.64     2015.38     73.57 o 
  -8  10   6     1198.49     1161.65     88.76 o 
  -7  10   6     1265.55     1417.69     67.53 o 
  -6  10   6        0.38      -53.69     37.35 o 
  -5  10   6     1309.85     1176.39     73.62 o 
  -4  10   6     6297.60     6364.38     97.62 o 
  -3  10   6     2774.71     2722.09     61.96 o 
  -2  10   6      471.14      444.64     35.20 o 
  -1  10   6     3283.23     3168.43     67.49 o 
   0  10   6       55.78       85.42     50.94 o 
   1  10   6     1012.92      994.26     57.39 o 
   2  10   6     1838.75     1749.18     97.01 o 
   3  10   6       48.80      124.93     50.51 o 
   4  10   6     8306.08     7935.01    198.53 o 
   5  10   6      135.68      124.00     56.51 o 
   6  10   6      266.47      199.19     59.88 o 
   7  10   6     1017.09     1082.32     72.80 o 
 -10  11   6       63.32      108.01     47.80 o 
  -9  11   6     1152.21     1204.14     75.06 o 
  -8  11   6     1546.47     1533.86     71.11 o 
  -7  11   6      202.01      210.08     45.85 o 
  -6  11   6      854.69      895.65     54.27 o 
  -5  11   6     1157.48     1218.31     61.19 o 
  -4  11   6      187.45      200.85     34.75 o 
  -3  11   6     1964.60     1921.95     58.30 o 
  -2  11   6       83.31      172.87     35.01 o 
  -1  11   6      614.08      503.90     50.45 o 
   0  11   6     2179.92     2170.53     78.03 o 
   1  11   6      226.63      169.84     49.81 o 
   2  11   6      353.37      367.95     54.79 o 
   3  11   6     1477.76     1436.43     74.74 o 
   4  11   6       35.28      -80.76     53.84 o 
   5  11   6      189.83      227.06     61.06 o 
  -8  12   6      197.95      249.02     54.73 o 
  -7  12   6      481.48      401.88     52.45 o 
  -6  12   6       62.14       80.80     48.10 o 
  -5  12   6      479.68      563.61    127.62 o 
  -4  12   6      263.53      199.63     47.78 o 
  -3  12   6     2352.98     2397.39     65.66 o 
  -2  12   6     4522.71     4558.53     86.41 o 
  -1  12   6      550.38      622.69     56.28 o 
   0  12   6       62.16      112.49     51.12 o 
   1  12   6      400.11      503.88     58.22 o 
   2  12   6      293.34      390.28     69.02 o 
   3  12   6      111.56       70.48    114.19 o 
   4  12   6       80.05       87.08     61.01 o 
  -5  13   6        5.28      -13.53     50.92 o 
  -4  13   6      675.44      625.84     58.14 o 
  -3  13   6     1813.42     1904.75     81.63 o 
  -2  13   6     1914.26     2291.45    146.33 o 
  -1  13   6     1827.16     2039.21     84.78 o 
   0  13   6      102.23      148.46     70.14 o 
 -16   1   7      871.36      959.47    105.44 o 
 -15   1   7     1040.17     1064.74     92.59 o 
 -14   1   7     1109.47     1315.29     61.42 o 
 -13   1   7      689.30      723.86     64.83 o 
 -12   1   7     1698.40     1780.07     48.63 o 
 -11   1   7      575.85      617.87     47.77 o 
 -10   1   7      157.59      129.32     18.44 o 
  -9   1   7      882.39      794.51     27.63 o 
  -8   1   7     5084.13     4651.37     86.49 o 
  -7   1   7     9186.17     9129.97    147.68 o 
  -6   1   7      437.95      474.91     27.59 o 
  -5   1   7      457.73      445.57     14.48 o 
  -4   1   7      203.77      183.14     12.31 o 
  -3   1   7      101.92      159.27     13.66 o 
  -2   1   7      106.13       70.52     12.19 o 
  -1   1   7    20827.49    21078.03    296.03 o 
   0   1   7     7292.06     7027.70     89.63 o 
   1   1   7     3749.49     3871.65     72.62 o 
   2   1   7      112.13      173.29     27.10 o 
   3   1   7      725.67      752.91     26.00 o 
   4   1   7       94.90       96.76     16.82 o 
   5   1   7       43.89       41.22     20.74 o 
   6   1   7     2632.04     2513.37     57.41 o 
   7   1   7     5751.79     5705.61     92.59 o 
   8   1   7     1042.58     1023.11    102.15 o 
   9   1   7       48.67       53.62     80.11 o 
  10   1   7       10.47      -17.03     46.84 o 
  11   1   7      277.14      185.66     55.73 o 
 -16   2   7      121.99      102.01     46.27 o 
 -15   2   7      612.77      636.18     60.23 o 
 -14   2   7     3786.73     3607.10    114.88 o 
 -13   2   7     5228.99     4998.27     81.60 o 
 -12   2   7     2793.29     2830.52     58.25 o 
 -11   2   7       62.14       84.69     22.92 o 
 -10   2   7       88.19      107.84     35.94 o 
  -9   2   7     2954.53     2817.33     43.24 o 
  -8   2   7     1739.51     1789.39     33.49 o 
  -7   2   7     4145.97     3833.34     49.07 o 
  -6   2   7    11766.01    11145.97    115.45 o 
  -5   2   7     7268.52     7627.22     81.31 o 
  -4   2   7      220.37      249.46     14.03 o 
  -3   2   7     3854.98     4196.82     50.73 o 
  -2   2   7     3503.26     3296.40     42.51 o 
  -1   2   7     3100.76     3101.44     47.43 o 
   0   2   7      943.09      926.19     34.71 o 
   1   2   7    16222.14    16056.65    191.20 o 
   2   2   7     3593.47     3690.38     54.62 o 
   3   2   7      293.26      352.30     18.00 o 
   4   2   7      141.48       88.90     39.99 o 
   5   2   7     4356.67     4280.61     73.44 o 
   6   2   7     3046.21     3097.10     64.63 o 
   7   2   7       25.24       16.89     31.87 o 
   8   2   7     1920.01     1978.13     60.85 o 
   9   2   7      616.01      655.47     59.28 o 
  10   2   7        5.87      -39.43     38.65 o 
  11   2   7      401.68      440.68     80.78 o 
 -16   3   7       58.46       64.66     55.90 o 
 -15   3   7      101.31      134.43     35.23 o 
 -14   3   7      655.20      670.15     38.60 o 
 -13   3   7      392.61      340.80     31.92 o 
 -12   3   7      780.63      807.45     34.93 o 
 -11   3   7        3.51       48.41     23.29 o 
 -10   3   7     1678.00     1536.44     60.64 o 
  -9   3   7      306.94      323.43     34.06 o 
  -8   3   7     3065.19     3132.17     55.09 o 
  -7   3   7     2804.23     2675.96     38.07 o 
  -6   3   7      111.85       99.72     10.97 o 
  -5   3   7     2726.42     2681.78     32.63 o 
  -4   3   7      820.52      951.49     24.28 o 
  -3   3   7      875.34      782.77     23.03 o 
  -2   3   7     3019.78     3011.89     40.69 o 
  -1   3   7      963.10      948.35     26.86 o 
   0   3   7     4766.66     4433.25     61.68 o 
   1   3   7      551.03      577.34     29.12 o 
   2   3   7     1348.42     1170.03     46.37 o 
   3   3   7      170.56      156.38     29.45 o 
   4   3   7     1109.86     1059.99     53.07 o 
   5   3   7       92.36       57.29     35.73 o 
   6   3   7     1005.28     1080.26     38.46 o 
   7   3   7     2015.48     2329.38     67.64 o 
   8   3   7      134.89      172.72     31.57 o 
   9   3   7      147.00       78.16     32.92 o 
  10   3   7       76.12       33.60     50.28 o 
  11   3   7       63.97       45.71     90.11 o 
 -15   4   7        2.14      -14.20     33.60 o 
 -14   4   7      177.20      200.25     33.25 o 
 -13   4   7      516.34      572.90     34.98 o 
 -12   4   7      237.02      306.22     29.41 o 
 -11   4   7     1990.06     1818.75     47.40 o 
 -10   4   7      200.54      218.61     24.47 o 
  -9   4   7      143.04      248.99     34.75 o 
  -8   4   7       33.73       50.77     13.17 o 
  -7   4   7        8.56       37.00     12.10 o 
  -6   4   7      365.77      336.38     15.67 o 
  -5   4   7      708.65      644.14     24.99 o 
  -4   4   7    10584.94    10198.22    127.30 o 
  -3   4   7     7343.25     7366.47    146.52 o 
  -2   4   7       15.50      -10.53     16.18 o 
  -1   4   7      362.15      409.65     27.67 o 
   0   4   7      377.73      494.13     21.48 o 
   1   4   7      645.88      651.75     31.51 o 
   2   4   7     1794.07     1763.76     39.24 o 
   3   4   7     3610.42     3518.44     59.80 o 
   4   4   7     2558.80     2390.74     51.42 o 
   5   4   7     1027.98      973.82     41.61 o 
   6   4   7       60.31       44.27     30.51 o 
   7   4   7        2.04      -17.24     27.89 o 
   8   4   7       24.89       40.31     32.69 o 
   9   4   7      218.63      160.39     40.81 o 
  10   4   7      548.50      505.82     48.01 o 
 -15   5   7     1534.74     1577.35     73.01 o 
 -14   5   7     2781.99     2736.93     95.75 o 
 -13   5   7     1057.20     1091.10     70.46 o 
 -12   5   7       95.17       96.51     42.69 o 
 -11   5   7     1270.81     1312.92     57.98 o 
 -10   5   7     3559.82     3792.66     87.41 o 
  -9   5   7     3774.64     3647.48     60.82 o 
  -8   5   7     4885.08     4703.59     69.01 o 
  -7   5   7     1925.81     1970.36     41.46 o 
  -6   5   7      270.50      227.65     19.65 o 
  -5   5   7       19.91        3.82     17.13 o 
  -4   5   7      469.39      550.72     45.27 o 
  -3   5   7      331.00      407.24     22.33 o 
  -2   5   7     1753.06     1603.07     50.78 o 
  -1   5   7     6653.89     6081.35    107.00 o 
   0   5   7     8256.80     8151.20    104.00 o 
   1   5   7     1467.54     1424.12     36.35 o 
   2   5   7       16.37       32.16     19.55 o 
   3   5   7        1.82       12.86     21.57 o 
   4   5   7      178.97      159.39     26.04 o 
   5   5   7      979.35      940.51     59.15 o 
   6   5   7     2411.09     2187.88     57.77 o 
   7   5   7     3049.64     2964.55     94.40 o 
   8   5   7      731.99      862.27     38.60 o 
   9   5   7      219.13      282.79     43.92 o 
  10   5   7        1.90       34.80     44.19 o 
 -14   6   7      231.24      345.91     47.13 o 
 -13   6   7     1006.97     1159.04     57.80 o 
 -12   6   7      260.85      236.43     40.08 o 
 -11   6   7       32.29       77.20     36.08 o 
 -10   6   7      525.68      527.51     40.37 o 
  -9   6   7      471.11      512.39     78.66 o 
  -8   6   7      593.82      659.73     44.13 o 
  -7   6   7       45.34       55.83     20.09 o 
  -6   6   7     3448.87     3478.20     58.83 o 
  -5   6   7      544.51      553.57     25.67 o 
  -4   6   7      722.46      751.63     31.65 o 
  -3   6   7       80.10      118.06     20.91 o 
  -2   6   7     4930.45     4612.14     71.60 o 
  -1   6   7     1497.22     1434.13     40.63 o 
   0   6   7      584.69      621.72     40.71 o 
   1   6   7     3446.10     3442.88    107.06 o 
   2   6   7      159.07      185.48     22.21 o 
   3   6   7      186.22      230.20     28.15 o 
   4   6   7       34.77      -12.60     26.21 o 
   5   6   7     2253.63     2145.77     56.12 o 
   6   6   7      850.78      787.30     44.32 o 
   7   6   7       15.18       11.62     35.47 o 
   8   6   7      344.08      383.24     42.96 o 
   9   6   7      266.99      345.80     45.87 o 
 -14   7   7       76.96      143.33     46.48 o 
 -13   7   7      139.09      171.16     44.39 o 
 -12   7   7     1346.00     1256.61     64.50 o 
 -11   7   7        7.75      -33.38     37.45 o 
 -10   7   7      738.25      811.36     46.57 o 
  -9   7   7     3145.01     2929.77     75.33 o 
  -8   7   7      609.24      625.79     40.56 o 
  -7   7   7      971.34     1133.60    139.70 o 
  -6   7   7     1764.93     1756.64     44.91 o 
  -5   7   7     2730.61     2721.44     54.81 o 
  -4   7   7       61.59       69.39     22.75 o 
  -3   7   7     2617.09     2637.08     54.23 o 
  -2   7   7     1405.24     1281.69     42.06 o 
  -1   7   7       86.34       83.23     31.54 o 
   0   7   7        1.81      -30.29     31.59 o 
   1   7   7      926.74      909.32     46.15 o 
   2   7   7     3514.23     3467.99     86.48 o 
   3   7   7      733.25      711.84     85.56 o 
   4   7   7     1720.66     1770.16    138.30 o 
   5   7   7     1721.02     1627.80     74.35 o 
   6   7   7      116.95      131.43     51.93 o 
   7   7   7       17.55      -78.11     52.08 o 
   8   7   7      350.39      494.43     64.93 o 
   9   7   7     1420.61     1441.48    114.82 o 
 -13   8   7      208.64      254.64     47.94 o 
 -12   8   7     1790.99     1780.66     72.34 o 
 -11   8   7     1557.43     1462.20     65.46 o 
 -10   8   7     1229.01     1225.45     61.59 o 
  -9   8   7       68.65       55.33     36.67 o 
  -8   8   7      390.19      542.02     43.06 o 
  -7   8   7      133.02      184.47     36.14 o 
  -6   8   7      704.41     1029.07    122.59 o 
  -5   8   7     3941.39     3993.13     70.16 o 
  -4   8   7     4246.20     4091.25     69.91 o 
  -3   8   7     2040.54     1794.28     48.20 o 
  -2   8   7      264.44      205.12     27.92 o 
  -1   8   7      159.16      229.38     41.34 o 
   0   8   7      110.82       74.76     77.13 o 
   1   8   7       31.99       -7.06     38.22 o 
   2   8   7     1005.56      972.70     74.38 o 
   3   8   7     5607.10     5205.78    113.22 o 
   4   8   7     2468.75     2492.08    104.99 o 
   5   8   7      414.59      399.29     56.15 o 
   6   8   7      105.88       91.87     54.28 o 
   7   8   7        5.87       83.62     56.48 o 
   8   8   7       10.93       44.59     61.45 o 
 -12   9   7      186.92      129.76     47.63 o 
 -11   9   7       51.48       58.95     43.36 o 
 -10   9   7      256.50      296.53     44.96 o 
  -9   9   7       85.44      148.01     41.60 o 
  -8   9   7      255.68      389.96     44.40 o 
  -7   9   7     1004.75     1086.12     53.83 o 
  -6   9   7       44.32        0.55     39.35 o 
  -5   9   7       70.87       46.91     28.33 o 
  -4   9   7       16.12       28.76     29.01 o 
  -3   9   7      167.15      186.64     31.26 o 
  -2   9   7      244.69      247.80     32.88 o 
  -1   9   7     1956.78     1865.00     68.72 o 
   0   9   7      592.87      559.26     47.65 o 
   1   9   7      256.71      208.04     44.29 o 
   2   9   7       80.33      171.43     47.04 o 
   3   9   7        0.72       88.59     89.57 o 
   4   9   7        4.58      -22.45     50.71 o 
   5   9   7       39.37       33.26     55.11 o 
   6   9   7       47.58       72.60     58.84 o 
   7   9   7      799.93      737.20     71.11 o 
 -11  10   7      775.41      874.61     58.49 o 
 -10  10   7      843.95      752.83     54.91 o 
  -9  10   7      425.80      420.32     49.79 o 
  -8  10   7       13.98      -45.68     53.60 o 
  -7  10   7       22.03       27.21     40.99 o 
  -6  10   7       18.28       18.84     40.52 o 
  -5  10   7       68.59       97.65     41.07 o 
  -4  10   7     1768.87     1736.17     55.27 o 
  -3  10   7     1260.32     1167.98     48.11 o 
  -2  10   7      120.68      212.43     41.87 o 
  -1  10   7      524.02      622.16     51.03 o 
   0  10   7       13.98      -18.08     43.99 o 
   1  10   7      216.64      167.38     48.64 o 
   2  10   7      513.48      489.23     56.03 o 
   3  10   7      628.84      639.15     61.32 o 
   4  10   7      412.91      362.16     60.41 o 
   5  10   7        0.72       -9.04     84.98 o 
   6  10   7      259.55      197.53     64.26 o 
  -9  11   7     1292.04     1330.75     65.32 o 
  -8  11   7      183.43      195.15     49.19 o 
  -7  11   7      105.47      125.78     46.89 o 
  -6  11   7      156.53      198.36     47.69 o 
  -5  11   7      571.57      608.36     52.93 o 
  -4  11   7      214.97      198.26     35.82 o 
  -3  11   7     1799.82     1997.45     73.58 o 
  -2  11   7     1930.01     2149.06     62.93 o 
  -1  11   7      267.06      371.29     51.72 o 
   0  11   7       57.48        9.68     48.38 o 
   1  11   7     1678.35     1614.13     77.27 o 
   2  11   7     1607.96     1693.88     81.92 o 
   3  11   7      167.66      173.61     59.03 o 
   4  11   7      977.91      985.57    189.34 o 
  -7  12   7        2.22       -8.19     49.60 o 
  -6  12   7       48.69       45.98     49.82 o 
  -5  12   7      877.15      963.49     61.47 o 
  -4  12   7     1216.88     1269.15     65.03 o 
  -3  12   7     1428.84     1411.31     58.00 o 
  -2  12   7        3.49        4.76     48.75 o 
  -1  12   7      184.84      224.21     53.40 o 
   0  12   7        4.36       77.39     53.42 o 
   1  12   7       47.21       57.93     56.41 o 
   2  12   7      148.37      160.47     68.66 o 
 -16   0   8      834.98      811.26     79.25 o 
 -15   0   8     5220.04     5042.18    152.55 o 
 -14   0   8     4578.33     4758.08    142.36 o 
 -13   0   8      142.40      212.23     43.10 o 
 -12   0   8      258.05      244.97     47.65 o 
 -11   0   8     4637.27     4522.66     89.46 o 
 -10   0   8       96.47       78.89     25.72 o 
  -9   0   8       80.04       56.75     22.67 o 
  -8   0   8      623.69      572.11     29.11 o 
  -7   0   8    31003.75    29714.03    412.68 o 
  -6   0   8    10423.04    10772.02    158.90 o 
  -5   0   8     7922.28     7589.29    165.35 o 
  -4   0   8    10371.40    10320.07    150.90 o 
  -3   0   8    10797.47    10807.54    156.80 o 
  -2   0   8     1977.27     1804.73     61.85 o 
  -1   0   8     3219.98     3251.25     84.30 o 
   0   0   8     6375.40     5933.13    133.62 o 
   1   0   8    15606.19    14561.14    295.81 o 
   2   0   8       22.59       71.71     22.29 o 
   3   0   8      501.05      512.76     29.89 o 
   4   0   8    15695.48    15318.09    238.79 o 
   5   0   8     1112.61     1159.14     55.22 o 
   6   0   8     4248.54     4284.75    135.60 o 
   7   0   8      254.25      214.49     62.57 o 
   8   0   8     1580.43     1442.91     97.01 o 
   9   0   8     1304.41     1363.39    103.59 o 
  10   0   8       24.25       38.59     75.46 o 
 -16   1   8       39.75       99.19     57.75 o 
 -15   1   8     4666.26     4401.66    108.19 o 
 -14   1   8     1595.13     1546.86     53.31 o 
 -13   1   8     3676.74     3697.03     69.75 o 
 -12   1   8     2208.95     2075.72     51.54 o 
 -11   1   8     1082.30     1057.16     34.97 o 
 -10   1   8     2997.87     2904.48     78.71 o 
  -9   1   8        6.76       68.31     17.55 o 
  -8   1   8     3944.30     3839.38     51.23 o 
  -7   1   8     1225.88     1180.10     28.10 o 
  -6   1   8    16793.80    16483.87    166.07 o 
  -5   1   8       63.27       72.29     12.01 o 
  -4   1   8     6940.12     6851.55     85.60 o 
  -3   1   8     5587.04     5150.38     68.45 o 
  -2   1   8     5386.08     5329.51     86.70 o 
  -1   1   8      123.64      144.62     20.92 o 
   0   1   8     9977.34     9941.67    137.34 o 
   1   1   8     2432.89     2331.39     42.50 o 
   2   1   8     3716.15     3621.79     56.02 o 
   3   1   8     4126.16     3908.55     54.16 o 
   4   1   8       25.55       -0.62     25.05 o 
   5   1   8    10651.83    10694.01    143.88 o 
   6   1   8      429.61      543.76     35.61 o 
   7   1   8        2.08      -47.79     40.75 o 
   8   1   8      517.03      573.86     52.78 o 
   9   1   8      723.20      676.46     57.15 o 
  10   1   8        9.97       58.69     51.62 o 
 -16   2   8     2023.32     1900.50     79.52 o 
 -15   2   8      152.10      218.06     36.58 o 
 -14   2   8     1070.89     1175.40     65.32 o 
 -13   2   8     3455.98     3370.94     67.07 o 
 -12   2   8      709.92      803.30     41.60 o 
 -11   2   8     4470.88     4459.11     71.72 o 
 -10   2   8     4701.86     4557.78     61.39 o 
  -9   2   8       94.71      116.85     17.48 o 
  -8   2   8     5440.94     5183.94    108.48 o 
  -7   2   8      394.10      485.53     18.42 o 
  -6   2   8      292.21      328.50     24.95 o 
  -5   2   8     9375.65     9073.14    102.64 o 
  -4   2   8     2557.77     2499.38     35.03 o 
  -3   2   8     1298.56     1247.18     27.80 o 
  -2   2   8     3604.54     3474.75     53.73 o 
  -1   2   8      486.10      408.45     19.32 o 
   0   2   8      814.56      782.33     27.53 o 
   1   2   8     2570.28     2554.24     44.25 o 
   2   2   8     9606.00     9389.94    119.02 o 
   3   2   8     4454.66     4452.91     88.69 o 
   4   2   8     2335.17     2416.22     55.28 o 
   5   2   8      219.63      152.11     30.66 o 
   6   2   8       27.43       54.67     32.17 o 
   7   2   8     2695.32     2661.82     66.61 o 
   8   2   8       12.96        5.85     45.83 o 
   9   2   8      288.71      338.81     42.78 o 
  10   2   8     1382.24     1353.30     60.30 o 
 -16   3   8     1743.89     1842.24     86.39 o 
 -15   3   8       26.95       64.56     47.05 o 
 -14   3   8      184.25      196.37     33.16 o 
 -13   3   8      217.11      271.15     38.69 o 
 -12   3   8     2876.13     2732.06     58.10 o 
 -11   3   8      187.25      224.31     26.05 o 
 -10   3   8      103.95      103.27     22.10 o 
  -9   3   8    21366.48    20293.39    206.53 o 
  -8   3   8     2346.12     2424.68     63.04 o 
  -7   3   8     1850.77     1704.35     28.20 o 
  -6   3   8     1240.55     1264.52     23.72 o 
  -5   3   8     4094.21     4106.81     58.68 o 
  -4   3   8     7891.77     7537.59     84.37 o 
  -3   3   8      317.40      389.56     24.89 o 
  -2   3   8     5106.88     4796.31     58.53 o 
  -1   3   8    25602.51    24631.71    288.61 o 
   0   3   8       35.17       73.62     15.45 o 
   1   3   8      453.79      502.93     22.74 o 
   2   3   8     1619.42     1568.75     53.15 o 
   3   3   8     2413.42     2406.04    135.42 o 
   4   3   8     4933.65     4972.38    101.78 o 
   5   3   8      439.74      459.27     35.36 o 
   6   3   8     8538.10     8444.12    124.57 o 
   7   3   8      466.17      538.65     49.20 o 
   8   3   8     1037.09     1034.47     41.82 o 
   9   3   8      582.04      644.10     71.10 o 
  10   3   8      355.70      425.52     58.54 o 
 -15   4   8     1814.81     1908.78    116.98 o 
 -14   4   8       70.07       86.35     40.24 o 
 -13   4   8     1990.40     2053.18     69.25 o 
 -12   4   8     1028.44      994.13     58.11 o 
 -11   4   8      937.10      957.27     49.07 o 
 -10   4   8     7478.71     7337.41    100.53 o 
  -9   4   8      610.69      651.02     50.00 o 
  -8   4   8    12028.93    11934.78    126.47 o 
  -7   4   8     3578.46     3600.48     58.25 o 
  -6   4   8      214.72      253.68     20.48 o 
  -5   4   8     6000.20     5872.39     82.14 o 
  -4   4   8     3187.84     3265.46     57.26 o 
  -3   4   8      256.20      224.86     20.58 o 
  -2   4   8    12317.47    11973.21    149.41 o 
  -1   4   8     8221.39     8016.32    101.96 o 
   0   4   8    11205.14    10934.14    174.09 o 
   1   4   8     1208.08     1150.04     34.97 o 
   2   4   8      893.16      951.42     55.54 o 
   3   4   8     3608.44     3529.70     62.19 o 
   4   4   8      220.38      209.12     28.46 o 
   5   4   8      960.63     1011.06     42.95 o 
   6   4   8       32.16       -3.26     31.57 o 
   7   4   8     5607.66     5597.40     82.48 o 
   8   4   8      133.03      137.68     39.29 o 
   9   4   8      780.42      856.43     51.83 o 
  10   4   8     1743.72     1843.16    104.40 o 
 -15   5   8     1155.77     1100.32     59.31 o 
 -14   5   8       51.14       64.02     42.41 o 
 -13   5   8       82.90      100.85     57.43 o 
 -12   5   8     1520.82     1495.72     92.32 o 
 -11   5   8     4931.73     4724.66     97.47 o 
 -10   5   8     4839.39     4451.56     92.09 o 
  -9   5   8     9911.20     9919.07    160.33 o 
  -8   5   8      343.78      384.81     62.98 o 
  -7   5   8     3589.93     3512.63     59.48 o 
  -6   5   8      127.95      120.54     20.23 o 
  -5   5   8      688.20      710.07     29.04 o 
  -4   5   8      146.31      170.60     22.76 o 
  -3   5   8     7958.69     7628.13    103.13 o 
  -2   5   8     1583.06     1543.23     41.46 o 
  -1   5   8     3543.88     3519.47     76.66 o 
   0   5   8     7327.50     7244.03    181.85 o 
   1   5   8      851.47      932.06     49.05 o 
   2   5   8     3229.94     3271.91     88.34 o 
   3   5   8      246.96      221.88     26.24 o 
   4   5   8      586.71      733.82     94.55 o 
   5   5   8     1004.25      929.54     74.85 o 
   6   5   8     2447.69     2476.74     63.38 o 
   7   5   8       46.69       43.70     31.67 o 
   8   5   8     3219.20     3370.48     66.37 o 
   9   5   8      190.72      210.64     45.86 o 
 -14   6   8     1848.70     1883.76     75.49 o 
 -13   6   8      180.28      176.43     43.67 o 
 -12   6   8      537.48      521.71     46.12 o 
 -11   6   8     4857.41     4463.80     96.94 o 
 -10   6   8      949.81     1078.61     56.73 o 
  -9   6   8      367.62      374.60     37.77 o 
  -8   6   8     1634.87     1635.69     57.74 o 
  -7   6   8     8937.25     9097.51    120.59 o 
  -6   6   8     9350.17     9110.67    120.75 o 
  -5   6   8     1787.34     1693.21     44.65 o 
  -4   6   8     2433.16     2227.42     48.83 o 
  -3   6   8       94.20       73.61     22.58 o 
  -2   6   8     7250.17     7076.11     99.97 o 
  -1   6   8       25.15        5.26     29.45 o 
   0   6   8      105.52       91.62     33.90 o 
   1   6   8     9291.42     8891.07    153.72 o 
   2   6   8     2042.48     2059.38     68.92 o 
   3   6   8      522.52      476.17     46.60 o 
   4   6   8     3496.27     3409.76     97.78 o 
   5   6   8      702.70      797.51     57.87 o 
   6   6   8      967.62     1069.22     65.77 o 
   7   6   8      570.97      548.15     63.64 o 
   8   6   8     1105.18     1136.47     78.12 o 
   9   6   8     2906.69     3085.51    110.22 o 
 -14   7   8      340.09      369.71     51.97 o 
 -13   7   8     1297.06     1269.45     85.16 o 
 -12   7   8      209.73      188.98     44.34 o 
 -11   7   8     2025.41     1985.13     69.35 o 
 -10   7   8     1806.95     1938.25     66.68 o 
  -9   7   8       42.87       59.80     35.56 o 
  -8   7   8     2557.82     2618.85     72.01 o 
  -7   7   8     1538.38     1458.21    108.69 o 
  -6   7   8     6456.45     6492.39     94.46 o 
  -5   7   8      682.76      661.39     31.22 o 
  -4   7   8     2009.80     1826.27     48.32 o 
  -3   7   8     8541.43     8180.59    113.47 o 
  -2   7   8     1451.30     1202.43     69.33 o 
  -1   7   8      106.90      101.21     52.52 o 
   0   7   8     5074.04     4872.48    211.74 o 
   1   7   8      565.92      529.04     44.21 o 
   2   7   8     1897.06     1825.66     71.33 o 
   3   7   8      259.59      349.37     48.78 o 
   4   7   8      858.51      893.83     59.16 o 
   5   7   8     4722.69     4666.50    115.10 o 
   6   7   8      282.03      218.68     57.64 o 
   7   7   8        3.61        0.18     59.25 o 
   8   7   8     1338.00     1263.75     80.97 o 
 -13   8   8     1540.31     1619.19     76.24 o 
 -12   8   8      585.72      670.02     53.68 o 
 -11   8   8      512.12      555.38     49.56 o 
 -10   8   8       52.61       54.37     39.53 o 
  -9   8   8       26.73        5.92     38.04 o 
  -8   8   8     1325.24     1313.84     96.61 o 
  -7   8   8     8126.41     7874.48    138.35 o 
  -6   8   8        3.93       52.03     41.52 o 
  -5   8   8     7821.74     7674.04    155.37 o 
  -4   8   8      840.76     1033.37     42.44 o 
  -3   8   8     1050.71     1039.67     42.86 o 
  -2   8   8     1104.57     1127.31     46.12 o 
  -1   8   8     1084.94     1064.95     54.91 o 
   0   8   8        9.27       -4.33     38.82 o 
   1   8   8     1890.63     1772.75     71.11 o 
   2   8   8      737.07      774.29     81.14 o 
   3   8   8      534.41      468.84     62.26 o 
   4   8   8     3679.23     3570.27    101.80 o 
   5   8   8       31.16       21.45     55.05 o 
   6   8   8     1964.37     1995.06    122.98 o 
   7   8   8       78.62       63.05     63.17 o 
 -12   9   8     3200.01     3487.65     96.32 o 
 -11   9   8     1508.32     1496.33     83.71 o 
 -10   9   8      189.36      218.28     46.63 o 
  -9   9   8     2172.41     2229.67     76.33 o 
  -8   9   8      440.39      585.12    102.42 o 
  -7   9   8        2.03       46.82     39.40 o 
  -6   9   8     3845.16     3679.01     88.38 o 
  -5   9   8       77.98      224.76     38.14 o 
  -4   9   8     7815.98     8071.70    120.08 o 
  -3   9   8      371.23      331.12     34.15 o 
  -2   9   8      684.76      619.40     38.04 o 
  -1   9   8     1662.34     1438.50     67.44 o 
   0   9   8        1.74        9.55     43.09 o 
   1   9   8      879.05      802.89     56.93 o 
   2   9   8      709.48      757.13     58.81 o 
   3   9   8     6389.90     6222.08    135.00 o 
   4   9   8     1165.78     1109.46     70.63 o 
   5   9   8      318.66      327.95     62.87 o 
   6   9   8      843.52      834.59     80.11 o 
 -10  10   8       97.22      156.45     49.55 o 
  -9  10   8      130.99      266.26     48.96 o 
  -8  10   8     2483.97     2601.65     82.88 o 
  -7  10   8       52.16       75.38     44.10 o 
  -6  10   8      482.76      584.25     51.26 o 
  -5  10   8     6629.54     6946.70    132.85 o 
  -4  10   8      230.73      216.08     35.43 o 
  -3  10   8     1050.40     1110.25     46.42 o 
  -2  10   8      458.38      399.33     77.27 o 
  -1  10   8      555.48      603.47     68.39 o 
   0  10   8      963.40      976.77     87.95 o 
   1  10   8        5.02      -45.97     50.14 o 
   2  10   8     4280.50     4225.37    111.41 o 
   3  10   8     1866.41     1785.78     87.35 o 
   4  10   8      674.76      672.01     69.71 o 
   5  10   8       29.25       38.34     64.33 o 
  -9  11   8     1641.22     1775.06     80.42 o 
  -8  11   8       95.66       74.14     49.94 o 
  -7  11   8      857.10      817.25     58.49 o 
  -6  11   8     1279.18     1372.62     83.40 o 
  -5  11   8      297.23      241.75     50.12 o 
  -4  11   8      994.13     1075.07     76.77 o 
  -3  11   8     1735.45     1651.78     60.78 o 
  -2  11   8      289.18      372.44     96.43 o 
  -1  11   8     1003.75     1019.11     64.29 o 
   0  11   8      475.35      531.91     60.37 o 
   1  11   8        0.06      -41.77     55.09 o 
   2  11   8     1035.86     1005.87     71.66 o 
   3  11   8      720.09      687.24     71.08 o 
  -6  12   8      826.41      857.46     64.18 o 
  -5  12   8       14.24        5.25     51.10 o 
  -4  12   8     1319.35     1311.31     68.55 o 
  -3  12   8        5.73       64.98     40.97 o 
  -2  12   8     2404.06     2560.94     91.33 o 
  -1  12   8      446.03      524.47     61.88 o 
   0  12   8      178.34      188.21     60.68 o 
 -16   1   9       63.02       67.67     45.64 o 
 -15   1   9       92.66       88.01     35.24 o 
 -14   1   9      713.38      787.18     40.36 o 
 -13   1   9      702.28      734.08     36.91 o 
 -12   1   9      962.36      926.04     32.62 o 
 -11   1   9      305.80      318.91     23.84 o 
 -10   1   9     6231.64     6308.60     86.85 o 
  -9   1   9     1558.59     1630.46     36.62 o 
  -8   1   9     1347.82     1209.48     31.05 o 
  -7   1   9     1815.18     1731.78     33.35 o 
  -6   1   9      574.95      573.44     20.33 o 
  -5   1   9      265.69      271.15     15.16 o 
  -4   1   9     3014.11     2773.11     41.75 o 
  -3   1   9    12662.05    12294.27    182.09 o 
  -2   1   9     3508.39     3555.37     66.74 o 
  -1   1   9      272.34      260.40     32.62 o 
   0   1   9     1049.53      976.74     45.72 o 
   1   1   9      593.36      575.66     26.26 o 
   2   1   9      414.04      439.18     23.53 o 
   3   1   9      751.53      846.35     33.92 o 
   4   1   9     3886.22     3844.62     70.41 o 
   5   1   9     4125.52     4069.60     74.77 o 
   6   1   9       76.00       25.23     43.70 o 
   7   1   9      252.67      133.20     48.66 o 
   8   1   9        5.03      -36.87     49.28 o 
   9   1   9       54.02       26.16     53.90 o 
 -16   2   9     2318.61     2335.44     68.44 o 
 -15   2   9     1391.38     1480.24     57.36 o 
 -14   2   9      300.14      344.77     35.06 o 
 -13   2   9      532.91      577.68     35.02 o 
 -12   2   9      579.75      591.62     32.93 o 
 -11   2   9       51.57       32.22     24.10 o 
 -10   2   9      501.56      489.72     42.13 o 
  -9   2   9     5835.00     5654.72     70.74 o 
  -8   2   9     8906.36     8768.10     97.19 o 
  -7   2   9      388.39      472.19     18.97 o 
  -6   2   9       58.95       46.07     19.79 o 
  -5   2   9      380.38      378.17     15.76 o 
  -4   2   9     3333.10     3027.14     44.15 o 
  -3   2   9       21.74       90.51     21.46 o 
  -2   2   9     9142.06     8809.63    131.87 o 
  -1   2   9     9979.28     9574.00    121.78 o 
   0   2   9     1554.58     1484.97     36.49 o 
   1   2   9      358.93      364.74     21.69 o 
   2   2   9     1606.36     1597.16     55.14 o 
   3   2   9     5072.48     5026.36     99.88 o 
   4   2   9       80.95       70.86     30.17 o 
   5   2   9     1305.12     1315.93     52.09 o 
   6   2   9     3198.10     3211.14     71.20 o 
   7   2   9     1285.14     1345.00     70.69 o 
   8   2   9      210.71      195.11     54.77 o 
   9   2   9      697.84      703.40     50.92 o 
 -15   3   9      369.87      416.99     48.46 o 
 -14   3   9      265.65      352.69     44.02 o 
 -13   3   9        1.65       11.59     81.55 o 
 -12   3   9      362.54      303.54     48.42 o 
 -11   3   9      171.19      199.17     26.18 o 
 -10   3   9     2470.64     2485.60     51.40 o 
  -9   3   9        8.77       45.36     16.82 o 
  -8   3   9       13.08       13.65     14.07 o 
  -7   3   9     2088.68     2055.46     33.31 o 
  -6   3   9      114.20       78.55     12.05 o 
  -5   3   9      761.13      702.49     26.21 o 
  -4   3   9      362.01      369.38     18.93 o 
  -3   3   9     2963.94     2960.83     44.54 o 
  -2   3   9     3075.14     3300.13     54.62 o 
  -1   3   9      599.48      665.27     27.28 o 
   0   3   9     4958.73     4975.13     71.71 o 
   1   3   9      226.42      259.49     33.81 o 
   2   3   9      181.65      163.01     33.90 o 
   3   3   9        6.06       -3.75     34.65 o 
   4   3   9     1835.48     1736.35    100.66 o 
   5   3   9      230.66      300.00     49.40 o 
   6   3   9      131.18      110.47     38.65 o 
   7   3   9      381.70      357.18     36.57 o 
   8   3   9       31.04        5.29     47.52 o 
   9   3   9      441.37      413.67     47.55 o 
 -15   4   9      413.79      436.63     50.65 o 
 -14   4   9       31.39       26.24     41.69 o 
 -13   4   9      433.61      357.65     43.92 o 
 -12   4   9      297.04      310.36     40.70 o 
 -11   4   9        5.83       34.92     34.01 o 
 -10   4   9      781.91      795.67     43.78 o 
  -9   4   9       27.71      117.13     31.52 o 
  -8   4   9     5366.99     5181.12    110.18 o 
  -7   4   9     5776.61     5609.46    135.15 o 
  -6   4   9     2818.45     2618.24     50.90 o 
  -5   4   9       28.95       84.24     20.23 o 
  -4   4   9      559.83      496.94     21.30 o 
  -3   4   9     1897.04     1847.88     36.33 o 
  -2   4   9      160.78      149.64     20.23 o 
  -1   4   9     1450.13     1516.83     84.47 o 
   0   4   9     2427.89     2444.82     66.41 o 
   1   4   9     1363.27     1386.42     57.21 o 
   2   4   9     1339.30     1319.26     78.93 o 
   3   4   9       45.45       -5.64     39.24 o 
   4   4   9      665.49      626.85     39.72 o 
   5   4   9      411.61      463.64     37.61 o 
   6   4   9       53.57       80.87     31.59 o 
   7   4   9     1403.04     1402.04     49.22 o 
   8   4   9     1024.99     1114.60     51.31 o 
   9   4   9      228.87      243.93     56.43 o 
 -15   5   9      903.51      880.35     59.33 o 
 -14   5   9     1584.59     1533.58     70.82 o 
 -13   5   9     1053.67     1105.78     62.71 o 
 -12   5   9      675.57      688.60     48.20 o 
 -11   5   9      687.91      806.72     47.54 o 
 -10   5   9     1760.88     1642.98     71.32 o 
  -9   5   9       17.36       14.10     32.58 o 
  -8   5   9        1.39        1.24     30.31 o 
  -7   5   9     1177.64     1154.27     39.98 o 
  -6   5   9     1039.30     1070.91     38.46 o 
  -5   5   9       41.59       71.42     21.92 o 
  -4   5   9     4141.98     3935.13     66.01 o 
  -3   5   9     2907.12     2778.17     55.15 o 
  -2   5   9     8041.94     7537.63    130.12 o 
  -1   5   9       31.27       67.38     31.68 o 
   0   5   9      231.42      285.53     38.99 o 
   1   5   9      439.83      490.62     69.42 o 
   2   5   9      844.53      812.47     48.45 o 
   3   5   9     1560.80     1385.66     66.38 o 
   4   5   9     2455.52     2397.47    114.82 o 
   5   5   9     2141.78     2096.95     81.96 o 
   6   5   9      115.89      111.95     54.69 o 
   7   5   9      262.48      313.26     47.15 o 
   8   5   9       80.13       47.29     46.82 o 
 -14   6   9       99.69      136.99     47.32 o 
 -13   6   9      599.03      552.14     50.36 o 
 -12   6   9       15.27      -18.39     97.91 o 
 -11   6   9     1635.24     1570.82    137.54 o 
 -10   6   9      210.41      203.81     38.98 o 
  -9   6   9     1728.49     1643.04     62.94 o 
  -8   6   9     5305.98     5334.92    107.02 o 
  -7   6   9       79.15       65.72     24.44 o 
  -6   6   9       84.99      100.15     24.84 o 
  -5   6   9        1.60      -12.24     23.25 o 
  -4   6   9     1738.59     1710.83     46.54 o 
  -3   6   9      144.49      216.12     26.79 o 
  -2   6   9     3733.57     3783.49     84.69 o 
  -1   6   9     1015.42     1030.56     51.26 o 
   0   6   9      358.50      362.77     42.15 o 
   1   6   9      103.05      130.25     40.76 o 
   2   6   9       51.36       60.57     41.58 o 
   3   6   9      860.54      884.80     56.27 o 
   4   6   9      348.30      355.30     52.43 o 
   5   6   9      617.13      665.49     61.49 o 
   6   6   9     1299.29     1272.89     73.96 o 
   7   6   9        0.63       -0.50     45.96 o 
   8   6   9      114.74      151.98     75.91 o 
 -13   7   9     1353.03     1404.80     69.71 o 
 -12   7   9     2405.03     2391.25     79.83 o 
 -11   7   9      465.58      523.51     48.02 o 
 -10   7   9       37.17      110.20     40.15 o 
  -9   7   9      381.80      381.98     62.62 o 
  -8   7   9      916.65      868.66     76.50 o 
  -7   7   9     1306.17     1211.18     58.97 o 
  -6   7   9      293.04      365.45     32.02 o 
  -5   7   9     5222.15     5015.59     81.72 o 
  -4   7   9     1247.46     1112.88     42.51 o 
  -3   7   9      267.54      251.43     33.10 o 
  -2   7   9      417.40      475.57     63.16 o 
  -1   7   9      184.30      199.86     39.75 o 
   0   7   9      185.24      170.33     41.70 o 
   1   7   9      302.74      401.77     47.49 o 
   2   7   9     5228.09     4929.65    115.13 o 
   3   7   9      877.22      843.53     72.35 o 
   4   7   9       90.60       79.80     53.26 o 
   5   7   9       55.47       64.14     56.53 o 
   6   7   9      526.81      528.34     68.03 o 
   7   7   9      318.25      271.83     68.94 o 
 -12   8   9       22.20       58.10     47.01 o 
 -11   8   9      672.05      784.67     54.72 o 
 -10   8   9      386.35      391.95     47.91 o 
  -9   8   9      924.51      941.02     54.13 o 
  -8   8   9      783.48      757.01     50.50 o 
  -7   8   9      815.43      889.50     51.26 o 
  -6   8   9     3564.52     3339.34     66.95 o 
  -5   8   9       98.28      102.26     29.84 o 
  -4   8   9      440.12      510.72     34.87 o 
  -3   8   9      770.63      765.17     38.32 o 
  -2   8   9      469.22      489.24     97.28 o 
  -1   8   9      181.55      151.12     66.67 o 
   0   8   9     2820.49     2826.46     84.59 o 
   1   8   9     2498.37     2241.13     79.64 o 
   2   8   9      512.52      432.73     71.86 o 
   3   8   9        3.21      -28.41     51.36 o 
   4   8   9       10.05       -9.00     85.38 o 
   5   8   9        8.48       10.43     60.14 o 
   6   8   9      446.91      426.59     69.23 o 
 -11   9   9      139.98      200.25     59.19 o 
 -10   9   9      715.87      693.45     55.77 o 
  -9   9   9       55.02       58.74     45.04 o 
  -8   9   9       62.87       81.84     44.57 o 
  -7   9   9       53.67       72.04     42.74 o 
  -6   9   9      103.11      143.73     43.15 o 
  -5   9   9      280.91      336.89     35.50 o 
  -4   9   9     1336.60     1356.31     53.70 o 
  -3   9   9      417.35      406.55     37.07 o 
  -2   9   9      572.97      556.78     50.74 o 
  -1   9   9       58.15       31.40     45.04 o 
   0   9   9      401.15      370.87     52.64 o 
   1   9   9      200.29      115.93     52.39 o 
   2   9   9       21.41      -16.84     53.09 o 
   3   9   9      190.32      179.49     59.40 o 
   4   9   9      235.69      217.89     63.40 o 
   5   9   9      400.70      352.19     72.89 o 
 -10  10   9       41.70      -48.96     61.40 o 
  -9  10   9       22.56       31.91     48.95 o 
  -8  10   9       19.88       32.86     47.50 o 
  -7  10   9      971.96     1085.50     60.59 o 
  -6  10   9      616.34      725.37     55.74 o 
  -5  10   9      154.03      177.01     46.79 o 
  -4  10   9      384.66      519.54     43.56 o 
  -3  10   9      897.53      791.62     45.20 o 
  -2  10   9       93.46       59.29     47.61 o 
  -1  10   9       90.69       76.07     50.40 o 
   0  10   9     1094.73     1089.19     67.08 o 
   1  10   9      889.01      870.54    117.34 o 
   2  10   9        0.69       -9.15     57.52 o 
   3  10   9      120.07      107.83     63.56 o 
  -8  11   9      258.70      204.18     54.42 o 
  -7  11   9       34.37       28.26     84.39 o 
  -6  11   9      380.74      691.33     60.54 o 
  -5  11   9     2506.82     2920.42     92.93 o 
  -4  11   9     1496.74     1457.97     73.29 o 
  -3  11   9       41.47       39.67     40.18 o 
  -2  11   9       15.79       31.91     53.01 o 
  -1  11   9     1280.63     1232.79     70.52 o 
   0  11   9      346.25      426.19     62.39 o 
   1  11   9      577.70      775.71    106.48 o 
 -15   0  10      859.20      902.14     77.18 o 
 -14   0  10     2930.72     2960.86     82.14 o 
 -13   0  10      417.07      399.62     78.12 o 
 -12   0  10     1546.36     1509.23     99.31 o 
 -11   0  10     5112.87     4827.02     94.68 o 
 -10   0  10     7087.85     6642.31    114.80 o 
  -9   0  10     1597.77     1513.55     50.99 o 
  -8   0  10     4289.41     4312.10     81.73 o 
  -7   0  10      314.06      480.37     46.88 o 
  -6   0  10       56.07       77.95     21.77 o 
  -5   0  10     6318.58     5937.37    143.98 o 
  -4   0  10     4377.47     4103.16    111.08 o 
  -3   0  10    26785.27    25714.97    515.44 o 
  -2   0  10      819.46      871.66     57.07 o 
  -1   0  10      524.01      434.57     41.11 o 
   0   0  10     3581.96     3460.51     96.38 o 
   1   0  10       81.91       63.24     34.80 o 
   2   0  10      296.01      267.14     32.69 o 
   3   0  10     2324.87     2255.79    105.22 o 
   4   0  10    11894.18    11307.91    273.81 o 
   5   0  10     7603.33     7474.14    204.66 o 
   6   0  10      591.23      696.84     81.32 o 
   7   0  10      891.68      855.89     88.81 o 
   8   0  10     1129.36     1111.22     97.73 o 
 -15   1  10     4115.08     4111.51     81.59 o 
 -14   1  10      140.08      161.54     34.41 o 
 -13   1  10     1366.71     1308.83     42.32 o 
 -12   1  10     3888.08     3768.08     68.27 o 
 -11   1  10     1537.15     1617.89     40.89 o 
 -10   1  10     2473.07     2311.25     93.42 o 
  -9   1  10      566.47      665.27     85.51 o 
  -8   1  10     1534.55     1528.00     35.13 o 
  -7   1  10     4037.01     4009.68     53.98 o 
  -6   1  10     1924.69     1888.37     42.03 o 
  -5   1  10      324.50      323.04     17.24 o 
  -4   1  10    17853.47    17454.49    205.44 o 
  -3   1  10      359.54      328.49     28.48 o 
  -2   1  10     3448.15     3252.07     66.21 o 
  -1   1  10      692.76      721.16     30.26 o 
   0   1  10      608.46      567.19     26.77 o 
   1   1  10      893.20      889.07     36.07 o 
   2   1  10      486.52      489.93     32.37 o 
   3   1  10     8832.21     8712.47    123.25 o 
   4   1  10     1910.53     1930.92     55.65 o 
   5   1  10     2140.45     1882.74     80.60 o 
   6   1  10      252.47      277.56     51.92 o 
   7   1  10      399.45      379.37     56.69 o 
   8   1  10      311.99      436.38     61.64 o 
 -15   2  10       10.61       -3.49     43.24 o 
 -14   2  10     2596.41     2489.45    101.97 o 
 -13   2  10     2086.14     1938.62     69.64 o 
 -12   2  10      709.73      677.98     45.85 o 
 -11   2  10     1271.64     1337.23     38.42 o 
 -10   2  10     1228.19     1136.22     35.20 o 
  -9   2  10     4272.95     4141.30     57.83 o 
  -8   2  10     3797.63     3814.18     53.53 o 
  -7   2  10     1305.10     1284.60     31.46 o 
  -6   2  10     3900.05     3944.60     54.08 o 
  -5   2  10     6121.32     5893.61     82.56 o 
  -4   2  10      103.32       82.48     17.36 o 
  -3   2  10     1746.14     1849.38     42.85 o 
  -2   2  10     7202.01     6967.74     95.43 o 
  -1   2  10      308.06      347.18     23.98 o 
   0   2  10      201.63      208.57     22.34 o 
   1   2  10     1795.31     1669.54     57.78 o 
   2   2  10      385.39      365.36     54.82 o 
   3   2  10      853.61      865.67     46.96 o 
   4   2  10      525.85      649.59     39.78 o 
   5   2  10       56.81       72.58     36.26 o 
   6   2  10     2686.72     2856.81     88.90 o 
   7   2  10       49.71      -10.73     86.28 o 
   8   2  10       61.83      -22.30     56.76 o 
 -15   3  10        4.08       93.36     69.74 o 
 -14   3  10      708.05      766.15     53.29 o 
 -13   3  10     4651.91     4577.20    101.04 o 
 -12   3  10        4.19       31.19     57.25 o 
 -11   3  10      819.85      845.76     46.18 o 
 -10   3  10     2305.81     2075.75     65.39 o 
  -9   3  10     4271.83     4020.74     70.62 o 
  -8   3  10     3899.40     3753.25     55.67 o 
  -7   3  10      998.95     1005.95     32.93 o 
  -6   3  10     2798.83     2672.88     45.20 o 
  -5   3  10    11132.02    10666.46    117.35 o 
  -4   3  10      951.86      998.93     31.43 o 
  -3   3  10     8503.99     8567.70    113.36 o 
  -2   3  10      453.92      529.95     26.75 o 
  -1   3  10    11459.01    11257.09    160.22 o 
   0   3  10      792.59      907.99     48.15 o 
   1   3  10      110.53      118.89     42.51 o 
   2   3  10     8747.91     8695.89    151.63 o 
   3   3  10     1297.08     1334.16     75.15 o 
   4   3  10       21.47       26.26     44.58 o 
   5   3  10     2590.93     2472.87     66.48 o 
   6   3  10      153.42      162.01     41.99 o 
   7   3  10     1536.71     1510.19     60.99 o 
   8   3  10      166.69      181.48     45.54 o 
 -15   4  10      439.01      526.28     54.12 o 
 -14   4  10      839.44      959.02     58.14 o 
 -13   4  10       65.56       70.49     41.15 o 
 -12   4  10      709.26      710.96     47.89 o 
 -11   4  10      271.92      274.15     40.37 o 
 -10   4  10     7809.23     7648.81    134.15 o 
  -9   4  10     5830.17     5973.74    230.49 o 
  -8   4  10     4790.24     4500.08    132.17 o 
  -7   4  10      119.34      184.17     24.95 o 
  -6   4  10     1010.38     1103.39     42.48 o 
  -5   4  10       47.57       50.40     19.26 o 
  -4   4  10       53.97       71.81     19.28 o 
  -3   4  10     1090.26     1129.46     33.04 o 
  -2   4  10    13025.27    12713.05    180.21 o 
  -1   4  10      378.79      366.47     37.33 o 
   0   4  10     5089.28     4790.22     98.11 o 
   1   4  10     7930.90     7633.39    198.13 o 
   2   4  10     1382.25     1353.65     65.21 o 
   3   4  10     2627.30     2660.25     81.30 o 
   4   4  10      135.30       60.39     48.55 o 
   5   4  10     2067.93     2167.83     83.05 o 
   6   4  10     1921.94     1990.33     69.78 o 
   7   4  10      192.61      199.30     48.26 o 
 -14   5  10      174.51      126.03     87.27 o 
 -13   5  10       15.12       30.28     42.10 o 
 -12   5  10     1364.56     1375.25    118.38 o 
 -11   5  10      831.20      991.47     53.28 o 
 -10   5  10     2228.29     2140.37     69.77 o 
  -9   5  10     5249.26     5199.98    122.84 o 
  -8   5  10     1069.03     1175.34     56.40 o 
  -7   5  10     7875.94     7789.56    108.75 o 
  -6   5  10      182.36      231.29     26.10 o 
  -5   5  10       82.70      126.04     33.87 o 
  -4   5  10     1986.97     1855.12     48.06 o 
  -3   5  10     2344.39     2386.71     53.25 o 
  -2   5  10      229.43      313.17     45.22 o 
  -1   5  10     5887.47     5737.71    111.86 o 
   0   5  10     3199.57     3196.40     82.59 o 
   1   5  10     3717.02     3535.88     85.95 o 
   2   5  10      365.37      419.33     99.54 o 
   3   5  10       70.60       56.94     45.59 o 
   4   5  10       46.52       70.60     79.97 o 
   5   5  10       47.91       92.24     54.40 o 
   6   5  10      890.26      838.16     53.87 o 
   7   5  10        2.81       12.69     48.40 o 
 -14   6  10      118.38      107.00     48.87 o 
 -13   6  10      197.60      168.42     48.33 o 
 -12   6  10       66.77       55.88     44.06 o 
 -11   6  10     5827.69     5579.72    114.33 o 
 -10   6  10      401.50      389.30     44.04 o 
  -9   6  10      197.65      204.84     39.99 o 
  -8   6  10     6970.32     6747.40    205.07 o 
  -7   6  10      914.59      845.67     37.97 o 
  -6   6  10     5101.22     5015.41     80.79 o 
  -5   6  10      455.02      475.73     31.65 o 
  -4   6  10     1759.07     1829.28     50.56 o 
  -3   6  10     4657.22     4464.20     76.26 o 
  -2   6  10      345.39      402.01     41.72 o 
  -1   6  10     2718.31     2597.55     75.98 o 
   0   6  10     5971.42     5750.70    135.83 o 
   1   6  10       56.65      102.00     44.02 o 
   2   6  10      685.57      770.35     56.13 o 
   3   6  10      241.56      336.25     83.22 o 
   4   6  10     1569.66     1644.82    132.94 o 
   5   6  10     1296.87     1341.78     74.45 o 
   6   6  10       71.15      -40.06     61.89 o 
 -13   7  10       89.72       99.43     48.67 o 
 -12   7  10     3006.70     3141.90     90.00 o 
 -11   7  10      526.46      454.70     49.71 o 
 -10   7  10     2619.07     2624.59    112.25 o 
  -9   7  10       81.02      109.71     41.11 o 
  -8   7  10       85.03      164.54     72.08 o 
  -7   7  10     2016.71     2219.69     99.67 o 
  -6   7  10      393.09      387.00     32.73 o 
  -5   7  10     1519.72     1494.56     49.37 o 
  -4   7  10     6600.48     6222.07    122.74 o 
  -3   7  10     1098.23     1035.91     45.21 o 
  -2   7  10     1323.44     1268.06     61.97 o 
  -1   7  10      614.85      645.00     50.18 o 
   0   7  10     4293.36     3952.22     97.73 o 
   1   7  10     2474.61     2514.72     84.30 o 
   2   7  10      322.75      238.19     53.11 o 
   3   7  10     2561.40     2557.36     91.98 o 
   4   7  10     2178.43     2170.47     91.08 o 
   5   7  10      809.53      851.51    100.75 o 
   6   7  10       38.55      -30.03     66.08 o 
 -12   8  10     1271.37     1419.47     71.61 o 
 -11   8  10     2194.76     2269.60     81.73 o 
 -10   8  10       18.42       39.37     45.03 o 
  -9   8  10      197.98      177.80     45.90 o 
  -8   8  10      270.31      274.64     46.70 o 
  -7   8  10     1109.95     1122.14     56.66 o 
  -6   8  10      410.66      475.47     46.95 o 
  -5   8  10     6383.12     6223.10     98.49 o 
  -4   8  10      368.86      512.51     37.41 o 
  -3   8  10     3712.02     3606.33     73.75 o 
  -2   8  10      204.37      213.44     45.60 o 
  -1   8  10      119.68      167.89     46.50 o 
   0   8  10      108.72       76.58     48.45 o 
   1   8  10     1467.73     1354.50     74.58 o 
   2   8  10      512.74      548.12     66.85 o 
   3   8  10     2006.00     2013.68     90.61 o 
   4   8  10     1327.39     1317.28     79.05 o 
   5   8  10        3.45       40.80     65.42 o 
 -10   9  10      521.76      495.01     55.33 o 
  -9   9  10       52.29      101.53     54.01 o 
  -8   9  10      102.39      129.61     54.41 o 
  -7   9  10        0.13      -62.13     43.84 o 
  -6   9  10     8483.83     8231.30    150.66 o 
  -5   9  10     1859.66     1693.08     59.18 o 
  -4   9  10     2536.86     2634.73     82.92 o 
  -3   9  10      306.40      221.00     47.64 o 
  -2   9  10     2096.41     2011.92     79.41 o 
  -1   9  10      942.61      941.80     62.40 o 
   0   9  10      158.77      157.68     52.60 o 
   1   9  10     1558.90     1585.15     81.31 o 
   2   9  10     2593.09     2540.23     96.82 o 
   3   9  10        0.47      -56.04     60.37 o 
  -9  10  10     1301.02     1504.85     77.39 o 
  -8  10  10       85.99       14.46     50.48 o 
  -7  10  10     1325.22     1358.13     70.62 o 
  -6  10  10      596.37      577.10     61.17 o 
  -5  10  10     3996.30     4463.73    108.60 o 
  -4  10  10      458.54      532.25     44.22 o 
  -3  10  10      359.57      310.73     53.74 o 
  -2  10  10     2218.29     2462.74     88.71 o 
  -1  10  10     1701.97     1645.29    129.47 o 
   0  10  10        9.80      -29.94    101.20 o 
   1  10  10     1457.95     1463.65     82.38 o 
   2  10  10       42.22       85.60     63.17 o 
  -6  11  10      933.52     1033.98     67.21 o 
  -5  11  10       58.45       75.19     54.45 o 
  -4  11  10      634.76      678.88     87.45 o 
  -3  11  10      452.34      427.74     60.13 o 
  -2  11  10       40.59       64.75     70.96 o 
  -1  11  10      740.99      763.46     69.59 o 
 -15   1  11      166.92      221.03     48.92 o 
 -14   1  11       42.95       48.59     49.99 o 
 -13   1  11      194.25      203.09     34.10 o 
 -12   1  11     1051.48     1058.07     68.29 o 
 -11   1  11       71.22       86.64     23.78 o 
 -10   1  11     3706.57     3451.25    101.18 o 
  -9   1  11     1379.22     1374.66     36.09 o 
  -8   1  11      112.43      128.70     19.55 o 
  -7   1  11     2052.71     1925.94     37.70 o 
  -6   1  11     3069.82     3082.78     67.59 o 
  -5   1  11     1489.06     1457.23     39.43 o 
  -4   1  11        3.86       -0.75     27.56 o 
  -3   1  11      804.84      738.77     35.90 o 
  -2   1  11     1872.88     1908.44     46.24 o 
  -1   1  11     1080.48     1073.79     49.18 o 
   0   1  11      248.07      264.43     26.70 o 
   1   1  11     2548.13     2593.09     89.93 o 
   2   1  11     2704.98     2727.48     62.12 o 
   3   1  11      521.40      548.23     53.23 o 
   4   1  11      263.18      241.52     51.34 o 
   5   1  11     2427.09     2394.20     86.25 o 
   6   1  11      196.25      186.75     57.52 o 
   7   1  11       97.49       92.82     58.69 o 
 -15   2  11      453.80      464.53     88.27 o 
 -14   2  11        4.25       65.55     42.77 o 
 -13   2  11       95.08      123.05     41.33 o 
 -12   2  11     1163.31     1146.43     45.83 o 
 -11   2  11     5577.07     5358.97    117.23 o 
 -10   2  11     2856.84     2838.05     65.35 o 
  -9   2  11       90.75       66.48     26.52 o 
  -8   2  11      730.29      766.02     66.62 o 
  -7   2  11       50.57       81.34     23.34 o 
  -6   2  11       61.88       82.08     26.04 o 
  -5   2  11     3749.22     3615.58     53.38 o 
  -4   2  11     6621.63     6346.07     91.14 o 
  -3   2  11     2410.34     2404.05     50.81 o 
  -2   2  11      141.29      201.72     25.50 o 
  -1   2  11       76.77       81.67     24.17 o 
   0   2  11     2046.49     2088.91     76.82 o 
   1   2  11      209.39      282.99     38.42 o 
   2   2  11     1259.60     1292.63     60.78 o 
   3   2  11     8737.02     8670.76    172.36 o 
   4   2  11     2547.76     2641.31    114.37 o 
   5   2  11       50.59      115.84     54.64 o 
   6   2  11       35.69      -51.95     54.42 o 
   7   2  11        9.40      -53.19     57.92 o 
 -14   3  11      461.99      512.66     72.35 o 
 -13   3  11       94.67       90.13     41.86 o 
 -12   3  11      570.48      571.58     89.53 o 
 -11   3  11       46.54       13.40     35.70 o 
 -10   3  11      100.21      152.89     30.17 o 
  -9   3  11     1553.34     1726.01     45.43 o 
  -8   3  11        7.64       37.50     21.81 o 
  -7   3  11        2.59       -9.02     20.66 o 
  -6   3  11       63.39      104.29     21.13 o 
  -5   3  11     1031.32     1093.30     33.83 o 
  -4   3  11      101.14      110.08     28.75 o 
  -3   3  11     3206.46     3118.33     57.50 o 
  -2   3  11      295.85      424.61     27.74 o 
  -1   3  11     1700.41     1646.95     61.80 o 
   0   3  11      355.34      396.98     41.11 o 
   1   3  11      227.65      257.06     41.54 o 
   2   3  11     2700.51     2705.03     79.31 o 
   3   3  11      123.47      161.82     48.91 o 
   4   3  11      101.70       70.13     39.67 o 
   5   3  11      136.82      135.70     55.19 o 
   6   3  11       15.74       28.34     56.41 o 
   7   3  11      200.69      191.13     71.72 o 
 -14   4  11      259.91      304.92     49.96 o 
 -13   4  11      383.46      405.76     48.66 o 
 -12   4  11     1787.89     1655.05     68.19 o 
 -11   4  11      326.46      275.50     55.18 o 
 -10   4  11      941.42      889.01     48.86 o 
  -9   4  11      653.78      723.41     44.70 o 
  -8   4  11        6.64       25.67     25.68 o 
  -7   4  11      864.71      948.43     85.21 o 
  -6   4  11      376.46      396.28     27.84 o 
  -5   4  11     1821.78     1654.14     39.63 o 
  -4   4  11      631.85      670.62     26.92 o 
  -3   4  11      212.06      195.38     26.23 o 
  -2   4  11     1200.61     1179.59     58.59 o 
  -1   4  11     1004.09     1043.27     50.62 o 
   0   4  11       28.46       54.56     39.06 o 
   1   4  11      626.70      604.06     48.36 o 
   2   4  11      131.21      118.86     44.99 o 
   3   4  11      937.71      978.09     59.31 o 
   4   4  11      204.36      211.62     52.59 o 
   5   4  11     1065.15     1087.95     55.80 o 
   6   4  11      298.71      242.12     62.43 o 
 -14   5  11      119.35      158.12     49.98 o 
 -13   5  11     1186.94     1187.00     61.33 o 
 -12   5  11      329.76      271.92     52.43 o 
 -11   5  11       50.99      104.11     41.89 o 
 -10   5  11      697.79      804.89     50.47 o 
  -9   5  11     1256.09     1220.90     74.38 o 
  -8   5  11     1101.71     1156.46     57.86 o 
  -7   5  11      762.97      841.48     38.16 o 
  -6   5  11     2609.54     2504.99     57.51 o 
  -5   5  11     1903.31     1784.47     92.01 o 
  -4   5  11     1514.50     1451.55     47.21 o 
  -3   5  11     3445.26     3404.94     84.56 o 
  -2   5  11      571.10      523.16     44.80 o 
  -1   5  11     1589.09     1421.23     65.15 o 
   0   5  11     1051.00     1188.37    103.50 o 
   1   5  11     2654.38     2537.05     80.23 o 
   2   5  11     1860.51     1791.29     75.77 o 
   3   5  11      269.90      356.88    113.74 o 
   4   5  11        8.81        1.94     54.59 o 
   5   5  11      446.43      482.91     65.61 o 
   6   5  11      383.98      422.94     53.90 o 
 -13   6  11      164.06      109.93     48.36 o 
 -12   6  11      749.80      876.44    125.37 o 
 -11   6  11     1852.71     1817.97     73.34 o 
 -10   6  11      434.43      478.51     48.19 o 
  -9   6  11      404.39      364.21     50.71 o 
  -8   6  11      228.40      276.73     42.63 o 
  -7   6  11       31.72       71.44     29.17 o 
  -6   6  11      271.93      247.19     31.60 o 
  -5   6  11      720.22      836.40     49.41 o 
  -4   6  11     1504.19     1620.97     75.84 o 
  -3   6  11      828.86      830.47     50.02 o 
  -2   6  11      521.70      505.58     47.04 o 
  -1   6  11      724.36      700.03     68.07 o 
   0   6  11      858.21      896.68     56.72 o 
   1   6  11      263.60      251.50     50.96 o 
   2   6  11        1.13      -10.72    121.17 o 
   3   6  11     1728.74     1678.58     82.92 o 
   4   6  11      518.76      637.18     66.94 o 
   5   6  11      234.20      182.33     65.60 o 
 -12   7  11      218.14      320.57     53.41 o 
 -11   7  11        8.78      -19.64     45.88 o 
 -10   7  11      467.16      467.02     51.24 o 
  -9   7  11       72.59      104.88     44.09 o 
  -8   7  11     1907.43     1975.94     74.62 o 
  -7   7  11     4735.12     4375.03    115.67 o 
  -6   7  11      229.60      211.63     46.55 o 
  -5   7  11     1251.16     1250.30     50.57 o 
  -4   7  11        3.79       14.15     31.72 o 
  -3   7  11       88.34      197.49     78.48 o 
  -2   7  11      270.35      348.68     48.17 o 
  -1   7  11      598.08      687.80     70.91 o 
   0   7  11     2248.17     1951.74     80.19 o 
   1   7  11        6.91      -74.75     50.19 o 
   2   7  11      270.76      271.48     58.14 o 
   3   7  11        3.04      -18.19     58.14 o 
   4   7  11      905.73      935.00     75.16 o 
 -11   8  11      308.49      401.83     54.78 o 
 -10   8  11      917.00      933.15     60.51 o 
  -9   8  11     1223.22     1386.55     68.22 o 
  -8   8  11      373.27      308.17     49.74 o 
  -7   8  11      523.87      616.25     63.34 o 
  -6   8  11     2100.82     2225.67    105.53 o 
  -5   8  11      791.68      924.78     83.99 o 
  -4   8  11       13.85       61.22     35.21 o 
  -3   8  11      520.88      465.36     51.50 o 
  -2   8  11     2782.44     2656.50     86.13 o 
  -1   8  11      768.92      603.25     57.59 o 
   0   8  11      466.46      436.69     57.84 o 
   1   8  11      304.15      395.41     63.43 o 
   2   8  11      815.92      751.50     68.46 o 
   3   8  11      982.68      931.24     76.00 o 
  -9   9  11      467.97      466.73     56.41 o 
  -8   9  11      379.67      449.98     55.41 o 
  -7   9  11      196.48      333.85     52.87 o 
  -6   9  11      209.43      244.72     51.09 o 
  -5   9  11      131.77      179.38     38.56 o 
  -4   9  11       35.28       47.06     37.75 o 
  -3   9  11       87.91      148.12     51.84 o 
  -2   9  11       47.72       14.27     51.46 o 
  -1   9  11      472.65      411.58     58.55 o 
   0   9  11       23.07       36.91     57.55 o 
   1   9  11      680.74      771.63     91.65 o 
   2   9  11      393.89      351.53    104.72 o 
  -7  10  11      384.95      474.06     71.68 o 
  -6  10  11      334.82      435.97     58.02 o 
  -5  10  11       59.96      -19.57     66.67 o 
  -4  10  11        6.28      -35.11     75.02 o 
  -3  10  11        0.78       62.66     97.10 o 
  -2  10  11      991.16     1033.49     70.37 o 
  -1  10  11      201.74      269.82     61.72 o 
 -14   0  12      836.64      782.77     82.41 o 
 -13   0  12     3622.75     3498.91    130.19 o 
 -12   0  12    13464.69    12455.55    287.79 o 
 -11   0  12       76.21       99.55     35.35 o 
 -10   0  12     1016.64     1056.49     52.44 o 
  -9   0  12      195.15      361.13     59.42 o 
  -8   0  12      780.34      800.16     46.52 o 
  -7   0  12     2536.64     2244.76     58.79 o 
  -6   0  12       28.60       -2.98     26.14 o 
  -5   0  12    11960.71    11647.72    256.59 o 
  -4   0  12     6903.82     6959.51    169.23 o 
  -3   0  12     2520.87     2532.31     89.44 o 
  -2   0  12      185.24      195.29     45.80 o 
  -1   0  12      574.12      606.59     51.08 o 
   0   0  12     2144.33     2182.52     92.86 o 
   1   0  12      805.44      951.09     82.50 o 
   2   0  12     3657.56     3813.03    142.81 o 
   3   0  12     4000.31     3734.59    141.10 o 
   4   0  12      189.76      269.31     80.06 o 
   5   0  12      232.38      236.31     84.30 o 
   6   0  12     2625.70     2429.08    137.13 o 
 -14   1  12        6.43      113.59     37.59 o 
 -13   1  12     3105.56     3139.30    154.40 o 
 -12   1  12     1111.48     1280.49     98.10 o 
 -11   1  12     4361.17     4439.33    110.47 o 
 -10   1  12      652.74      696.48     38.27 o 
  -9   1  12      235.61      292.14     30.09 o 
  -8   1  12     1347.27     1313.66     44.64 o 
  -7   1  12      391.76      364.01     36.16 o 
  -6   1  12     3758.92     3586.88     62.21 o 
  -5   1  12      756.06      761.09     41.45 o 
  -4   1  12     7309.67     7029.42    124.15 o 
  -3   1  12      866.46      859.55     37.60 o 
  -2   1  12     1167.74     1200.01     43.31 o 
  -1   1  12     3226.46     3165.71     61.16 o 
   0   1  12      903.63      965.76     53.57 o 
   1   1  12       11.90      -32.40     32.77 o 
   2   1  12      957.72      954.15     61.52 o 
   3   1  12      177.98      200.16     54.06 o 
   4   1  12     2780.27     2837.45    106.30 o 
   5   1  12      812.65      758.67    104.95 o 
   6   1  12      265.60      323.68     64.99 o 
 -14   2  12     1471.84     1637.34     73.99 o 
 -13   2  12      292.98      306.90     46.52 o 
 -12   2  12     1031.78     1164.85     50.03 o 
 -11   2  12     2390.08     2378.30     61.46 o 
 -10   2  12      115.68      136.13     30.45 o 
  -9   2  12     1533.30     1502.06     49.29 o 
  -8   2  12      935.97      876.09     36.09 o 
  -7   2  12      707.92      662.03     32.81 o 
  -6   2  12     3954.61     3794.02     87.36 o 
  -5   2  12     2016.48     2064.55     43.30 o 
  -4   2  12        2.91        1.99     26.58 o 
  -3   2  12     4875.06     4837.70     78.27 o 
  -2   2  12      354.43      358.89     30.18 o 
  -1   2  12      401.31      413.38     42.34 o 
   0   2  12     2169.07     2126.61     69.81 o 
   1   2  12     1093.82     1150.82     60.72 o 
   2   2  12     3543.28     3550.26     76.59 o 
   3   2  12      251.03      312.93     56.16 o 
   4   2  12      933.76      935.72     67.22 o 
   5   2  12      188.65      238.10     60.45 o 
   6   2  12      593.78      597.38     69.87 o 
 -14   3  12     1528.86     1547.59     83.40 o 
 -13   3  12      703.45      694.11     52.98 o 
 -12   3  12       23.72       25.39     40.45 o 
 -11   3  12      509.81      534.94     54.68 o 
 -10   3  12     6779.90     6653.28    101.46 o 
  -9   3  12      502.53      503.23     37.01 o 
  -8   3  12       13.16       12.16     23.07 o 
  -7   3  12     9370.23     9106.01    107.30 o 
  -6   3  12      406.17      413.69     26.36 o 
  -5   3  12     4357.28     4204.19     61.81 o 
  -4   3  12      151.33      119.35     28.23 o 
  -3   3  12     2228.68     2101.94     68.33 o 
  -2   3  12     5876.91     5714.63    202.99 o 
  -1   3  12      490.80      542.75     45.97 o 
   0   3  12     1677.28     1712.90     67.88 o 
   1   3  12     4993.91     4847.30    105.99 o 
   2   3  12      484.60      538.56     52.16 o 
   3   3  12      761.62      857.61     59.42 o 
   4   3  12        5.18       40.28     56.20 o 
   5   3  12     1084.28     1258.80     76.22 o 
 -13   4  12      860.84      931.30     59.87 o 
 -12   4  12       42.05       28.75     42.59 o 
 -11   4  12     2445.59     2542.12     79.06 o 
 -10   4  12      178.58      177.14     51.39 o 
  -9   4  12     3803.86     3688.29    127.62 o 
  -8   4  12     1897.22     1860.57     51.86 o 
  -7   4  12      595.69      566.29     29.36 o 
  -6   4  12     8012.01     7975.42    111.42 o 
  -5   4  12     1716.56     1665.91     42.30 o 
  -4   4  12      224.97      209.61     40.41 o 
  -3   4  12     1062.07     1004.23     52.21 o 
  -2   4  12      886.55      931.81     52.37 o 
  -1   4  12       92.26       42.73     42.40 o 
   0   4  12     1134.09     1182.88     61.98 o 
   1   4  12     3460.81     3522.75     94.45 o 
   2   4  12     5695.44     5499.18    121.77 o 
   3   4  12       63.00        7.37     51.09 o 
   4   4  12      108.84      156.26     46.86 o 
   5   4  12      197.09      217.40     63.66 o 
 -13   5  12      277.23      266.72     50.67 o 
 -12   5  12      321.68      385.96     76.09 o 
 -11   5  12       13.71        8.57     77.18 o 
 -10   5  12     2067.06     2092.22    175.41 o 
  -9   5  12     2558.06     2477.94     77.33 o 
  -8   5  12     2779.03     2515.58    164.00 o 
  -7   5  12     3015.55     3300.88     81.17 o 
  -6   5  12       70.23       69.14     29.76 o 
  -5   5  12     1458.03     1513.69     50.40 o 
  -4   5  12      357.31      377.43     53.92 o 
  -3   5  12      150.85      138.72     42.39 o 
  -2   5  12       74.69       73.10     43.23 o 
  -1   5  12     4725.32     4623.08    105.87 o 
   0   5  12      294.78      293.17     50.38 o 
   1   5  12     2575.12     2587.45    127.53 o 
   2   5  12     1273.36     1223.41     67.95 o 
   3   5  12      295.18      304.08     59.30 o 
   4   5  12      526.52      583.07    135.83 o 
 -12   6  12     1667.61     1706.85     76.53 o 
 -11   6  12      145.07      142.87     47.66 o 
 -10   6  12      428.52      425.54     50.38 o 
  -9   6  12     2048.46     2018.92     75.41 o 
  -8   6  12     4069.55     4024.50     96.06 o 
  -7   6  12     2414.70     2376.21     60.61 o 
  -6   6  12      152.37      211.65     33.64 o 
  -5   6  12     2773.20     2764.43     63.74 o 
  -4   6  12     2230.27     2152.45     74.51 o 
  -3   6  12       67.05      106.90     44.88 o 
  -2   6  12      959.99     1054.84     58.90 o 
  -1   6  12      296.46      263.81     50.91 o 
   0   6  12     5576.65     5662.44    124.21 o 
   1   6  12      169.17      217.66     55.81 o 
   2   6  12        5.21       94.67     57.18 o 
   3   6  12     3410.60     3626.62    233.47 o 
 -11   7  12     2144.54     2328.43     83.38 o 
 -10   7  12      109.33       75.52     47.79 o 
  -9   7  12     1459.05     1587.59     75.91 o 
  -8   7  12     2184.54     2208.76     79.26 o 
  -7   7  12       24.94       43.81     43.85 o 
  -6   7  12      479.26      444.28     38.97 o 
  -5   7  12      551.88      523.57     47.80 o 
  -4   7  12     5349.55     5248.46    114.10 o 
  -3   7  12      722.38      778.50     57.52 o 
  -2   7  12        3.27       26.16     48.90 o 
  -1   7  12     2020.02     1947.10     80.14 o 
   0   7  12     1068.34     1037.98    152.91 o 
   1   7  12      145.48       65.30     57.86 o 
   2   7  12      597.57      658.70     87.09 o 
 -10   8  12      585.55      631.72     59.35 o 
  -9   8  12      402.03      454.76     82.32 o 
  -8   8  12       46.92       17.08     48.70 o 
  -7   8  12       12.90       65.60     47.42 o 
  -6   8  12      376.64      413.36     51.76 o 
  -5   8  12     1829.10     1929.58     62.01 o 
  -4   8  12        6.55       14.90     48.76 o 
  -3   8  12     4792.38     4696.81    113.65 o 
  -2   8  12      538.80      582.59     61.98 o 
  -1   8  12     1086.35     1261.69     94.40 o 
   0   8  12       12.45       88.25     58.23 o 
   1   8  12      462.67      390.16     66.50 o 
  -8   9  12      196.28      153.29     55.30 o 
  -7   9  12     1232.91     1219.64     67.61 o 
  -6   9  12      307.18      408.22     56.02 o 
  -5   9  12      544.12      575.09     46.61 o 
  -4   9  12     1620.82     1568.19    106.97 o 
  -3   9  12      659.70      816.25     65.38 o 
  -2   9  12     4844.53     5111.95    125.17 o 
  -1   9  12      238.56      221.61     61.90 o 
 -13   1  13      850.70      891.61     59.77 o 
 -12   1  13     2244.65     2171.83     79.79 o 
 -11   1  13      539.58      570.97     38.36 o 
 -10   1  13      150.02      209.35     32.47 o 
  -9   1  13      202.66      222.73     30.90 o 
  -8   1  13     1102.40     1117.36     45.83 o 
  -7   1  13      498.35      507.36     32.37 o 
  -6   1  13      683.78      631.11     43.53 o 
  -5   1  13     2289.39     2357.48     73.34 o 
  -4   1  13     4484.00     4321.77     76.40 o 
  -3   1  13      163.02      183.98     31.34 o 
  -2   1  13       42.57       74.04     40.17 o 
  -1   1  13     1472.14     1415.60     64.59 o 
   0   1  13      626.76      608.49     42.32 o 
   1   1  13      215.25      184.67     76.00 o 
   2   1  13      874.95      947.92     67.29 o 
   3   1  13      313.03      420.33     62.76 o 
   4   1  13       66.35       63.47     61.48 o 
 -13   2  13     2509.44     2552.21     76.75 o 
 -12   2  13        7.99        1.83     35.06 o 
 -11   2  13     1710.56     1530.71     54.85 o 
 -10   2  13     1231.54     1126.96     48.53 o 
  -9   2  13      105.47       75.83     30.57 o 
  -8   2  13       54.97      109.91     25.88 o 
  -7   2  13     2195.05     2366.06     48.97 o 
  -6   2  13     6267.14     6125.50     80.33 o 
  -5   2  13      776.61      776.30     38.36 o 
  -4   2  13       83.88       56.63     30.32 o 
  -3   2  13       99.18      118.88     41.30 o 
  -2   2  13       82.83      139.08     42.67 o 
  -1   2  13      402.04      373.01     46.66 o 
   0   2  13     3459.76     3511.04     90.13 o 
   1   2  13     3508.29     3822.92     97.14 o 
   2   2  13      240.94      247.76     58.80 o 
   3   2  13      153.80      122.84     60.80 o 
   4   2  13        5.79       29.76     61.52 o 
 -13   3  13      390.81      613.27     54.60 o 
 -12   3  13     1205.30     1241.80     80.02 o 
 -11   3  13      105.43      141.83     36.41 o 
 -10   3  13     1090.11      986.33     43.76 o 
  -9   3  13      309.88      354.00     30.03 o 
  -8   3  13      638.06      685.17     32.40 o 
  -7   3  13     1056.64     1051.85     37.49 o 
  -6   3  13      157.00      160.36     28.18 o 
  -5   3  13     1007.44     1150.70     45.84 o 
  -4   3  13       46.16       26.30     56.89 o 
  -3   3  13      359.34      337.89     54.86 o 
  -2   3  13      118.96      122.16     43.55 o 
  -1   3  13      175.35      168.10     46.14 o 
   0   3  13      517.16      563.10     53.03 o 
   1   3  13       82.30       32.46     74.92 o 
   2   3  13      279.59      381.41     54.49 o 
   3   3  13       85.44      116.60     60.91 o 
   4   3  13       81.88       93.77     64.38 o 
 -12   4  13      111.12       58.89     47.14 o 
 -11   4  13      277.21      303.62     48.48 o 
 -10   4  13        2.96       28.78     41.72 o 
  -9   4  13      872.74      837.29     51.62 o 
  -8   4  13     1480.07     1510.52     52.42 o 
  -7   4  13      465.03      395.55     30.23 o 
  -6   4  13      534.44      520.30     30.94 o 
  -5   4  13      269.49      283.52     45.37 o 
  -4   4  13      107.55      220.37     91.60 o 
  -3   4  13       54.39       77.27     63.79 o 
  -2   4  13      323.22      381.43     49.80 o 
  -1   4  13      858.59      852.79     57.73 o 
   0   4  13      334.62      385.46    140.65 o 
   1   4  13      756.89      777.54     60.33 o 
   2   4  13      506.61      611.69     62.00 o 
   3   4  13      303.16      330.72     61.70 o 
 -12   5  13     1960.67     2183.60    104.18 o 
 -11   5  13      756.03      897.59     74.88 o 
 -10   5  13      414.49      437.25     49.75 o 
  -9   5  13      277.69      443.19     48.98 o 
  -8   5  13      541.38      524.86     58.87 o 
  -7   5  13       59.57       31.20     32.27 o 
  -6   5  13      270.83      269.79     35.56 o 
  -5   5  13     3074.61     3022.49     93.54 o 
  -4   5  13     1488.98     1352.63     68.23 o 
  -3   5  13      428.33      383.64     50.55 o 
  -2   5  13     1058.79      979.73     60.88 o 
  -1   5  13     1242.37     1351.17     74.42 o 
   0   5  13       75.54      151.98     55.76 o 
   1   5  13       69.81       97.85     55.30 o 
   2   5  13      625.09      682.31     66.20 o 
 -11   6  13      631.71      643.76     57.66 o 
 -10   6  13       11.16       85.24     47.34 o 
  -9   6  13      329.78      356.60     49.55 o 
  -8   6  13        8.15       17.55     44.34 o 
  -7   6  13      929.16     1040.48     45.92 o 
  -6   6  13     1402.32     1385.18     53.67 o 
  -5   6  13        1.72       55.26     67.66 o 
  -4   6  13      556.72      506.66     53.46 o 
  -3   6  13       87.91       91.61     49.15 o 
  -2   6  13      393.25      328.57    131.00 o 
  -1   6  13       84.12       17.85     53.39 o 
   0   6  13      783.89      952.97     67.73 o 
   1   6  13      755.72      822.76     79.88 o 
   2   6  13       24.83       57.11     63.05 o 
 -10   7  13     1210.56     1200.23     66.51 o 
  -9   7  13      175.75      186.78     50.58 o 
  -8   7  13      365.25      506.72     64.64 o 
  -7   7  13      287.05      316.84     51.27 o 
  -6   7  13       73.73      114.84     38.48 o 
  -5   7  13      147.45      170.92     50.52 o 
  -4   7  13      413.91      513.11     57.01 o 
  -3   7  13     1469.97     1540.61    101.52 o 
  -2   7  13      714.04      772.06     68.43 o 
  -1   7  13       57.27      110.10     57.89 o 
   0   7  13       50.49       46.01     59.97 o 
  -8   8  13      755.16      790.75     62.32 o 
  -7   8  13      459.70      518.47     58.42 o 
  -6   8  13      331.59      307.42     53.74 o 
  -5   8  13      637.68      703.04     61.33 o 
  -4   8  13     1656.68     1730.86     80.59 o 
  -3   8  13        1.70       14.64     56.16 o 
  -2   8  13     1286.58     1433.24     80.13 o 
 -12   0  14     4388.47     4139.86    146.96 o 
 -11   0  14       44.84       63.92     67.08 o 
 -10   0  14      623.75      549.43     73.66 o 
  -9   0  14     5103.33     5185.80    155.89 o 
  -8   0  14     2173.55     2303.85    104.86 o 
  -7   0  14      816.73      860.93     71.59 o 
  -6   0  14     1117.22     1278.10     88.36 o 
  -5   0  14     2292.76     2391.93    104.40 o 
  -4   0  14     1987.79     1930.68     91.87 o 
  -3   0  14     2120.70     2306.73     99.00 o 
  -2   0  14      304.57      371.46     81.86 o 
  -1   0  14    11377.98    11924.96    302.76 o 
   0   0  14      609.80      693.87     95.21 o 
   1   0  14       89.70       37.78     84.30 o 
   2   0  14      155.08       68.16     87.73 o 
 -12   1  14       98.56       88.45     70.73 o 
 -11   1  14     1465.13     1621.77     74.45 o 
 -10   1  14     2318.28     2316.74     95.21 o 
  -9   1  14     1228.68     1195.62     62.73 o 
  -8   1  14     1156.24     1117.53     64.51 o 
  -7   1  14      194.71      179.41     45.44 o 
  -6   1  14     1366.64     1401.69    136.55 o 
  -5   1  14     3678.95     3578.20     72.33 o 
  -4   1  14     1768.27     1655.80     54.84 o 
  -3   1  14        5.62        0.09     43.58 o 
  -2   1  14     4418.07     4510.33    103.03 o 
  -1   1  14       32.12      -74.05     53.47 o 
   0   1  14     1289.88     1376.04     77.87 o 
   1   1  14       55.71       37.68     59.38 o 
   2   1  14     1729.86     1787.00     90.56 o 
 -12   2  14     1575.53     1645.52     97.87 o 
 -11   2  14      609.65      552.13     54.62 o 
 -10   2  14     1339.54     1332.44     54.38 o 
  -9   2  14      760.16      818.84     36.01 o 
  -8   2  14      517.91      527.71     32.72 o 
  -7   2  14     2014.19     1951.42     48.22 o 
  -6   2  14      597.53      648.87     47.24 o 
  -5   2  14      281.24      340.24     48.37 o 
  -4   2  14      711.13      778.45     54.14 o 
  -3   2  14     3454.23     3251.47     88.80 o 
  -2   2  14      374.91      355.02     50.94 o 
  -1   2  14       22.83       63.39     52.79 o 
   0   2  14     1637.41     1494.40    116.85 o 
   1   2  14       30.19      -32.59     59.07 o 
   2   2  14      369.12      359.49     67.89 o 
 -12   3  14      548.65      549.55     54.27 o 
 -11   3  14     1966.30     1932.57     63.29 o 
 -10   3  14      270.56      234.57     37.48 o 
  -9   3  14       78.28      107.40     35.25 o 
  -8   3  14     1024.82     1113.90     41.63 o 
  -7   3  14     5573.65     5628.55     80.06 o 
  -6   3  14     3754.77     3583.20     72.47 o 
  -5   3  14       70.82      138.17     48.24 o 
  -4   3  14     1149.10     1229.92     64.02 o 
  -3   3  14     1501.19     1544.44     73.58 o 
  -2   3  14      126.03      182.09     49.87 o 
  -1   3  14      788.82      769.70     59.38 o 
   0   3  14        3.21       33.97     51.74 o 
   1   3  14     4702.10     4728.87    174.01 o 
   2   3  14      169.27      156.42     65.46 o 
 -11   4  14      778.00      863.35     58.07 o 
 -10   4  14      316.86      325.46     48.96 o 
  -9   4  14      259.24      213.37     46.48 o 
  -8   4  14     3754.71     3851.38     66.74 o 
  -7   4  14     4213.61     4171.13     68.46 o 
  -6   4  14     2175.69     2246.05     79.59 o 
  -5   4  14      408.04      313.22     50.65 o 
  -4   4  14      440.09      461.52     53.65 o 
  -3   4  14      385.01      429.24     53.77 o 
  -2   4  14      136.31      218.51     64.64 o 
  -1   4  14      544.78      619.15     59.89 o 
   0   4  14     4224.61     4328.87    112.12 o 
   1   4  14      236.32      200.49     60.06 o 
 -10   5  14      860.04      904.72     59.14 o 
  -9   5  14      248.73      316.86     49.86 o 
  -8   5  14     2147.89     2173.89     78.71 o 
  -7   5  14     1871.91     1935.26     60.89 o 
  -6   5  14      691.55      795.69     43.71 o 
  -5   5  14     2679.06     2665.39    187.22 o 
  -4   5  14      145.14      169.61     70.64 o 
  -3   5  14        1.96      -10.70     49.67 o 
  -2   5  14      202.27      214.76     54.92 o 
  -1   5  14     1599.90     1655.33     83.19 o 
   0   5  14       12.61       72.08     58.36 o 
  -9   6  14     4929.35     5302.68    118.61 o 
  -8   6  14       93.43       63.82     47.66 o 
  -7   6  14       44.57       36.75     46.44 o 
  -6   6  14     2114.16     2042.60     63.40 o 
  -5   6  14        2.76       51.37     51.03 o 
  -4   6  14     1486.78     1486.65     73.72 o 
  -3   6  14       14.46      -30.98     52.66 o 
  -2   6  14     1582.24     1605.59     83.45 o 
  -1   6  14     2634.48     2733.61     98.82 o 
  -7   7  14        0.91       14.24     50.73 o 
  -6   7  14      180.81      227.09     42.77 o 
  -5   7  14     2379.08     2436.04     89.12 o 
  -4   7  14       19.08       28.58     72.58 o 
  -3   7  14       39.86       95.46     58.62 o 
 -11   1  15      185.14      231.18     73.84 o 
 -10   1  15      138.22      142.43     50.96 o 
  -9   1  15      174.52      129.57     61.94 o 
  -8   1  15     2943.29     2825.82     85.26 o 
  -7   1  15     1690.80     1618.43     71.20 o 
  -6   1  15      164.88      266.38     39.48 o 
  -5   1  15        5.80       38.45     36.63 o 
  -4   1  15      357.15      457.21     53.82 o 
  -3   1  15      387.51      381.22     53.87 o 
  -2   1  15        1.10        4.06     82.50 o 
  -1   1  15      821.63      931.03     74.06 o 
   0   1  15     1588.21     1725.90     92.48 o 
 -10   2  15     1163.46     1356.18     71.26 o 
  -9   2  15     3012.78     3104.31     73.55 o 
  -8   2  15      801.03      801.15     46.87 o 
  -7   2  15      515.93      603.96     44.09 o 
  -6   2  15     1320.64     1452.57     73.72 o 
  -5   2  15       53.69       61.36     64.51 o 
  -4   2  15       16.44       31.84     53.01 o 
  -3   2  15      713.96      801.68     60.32 o 
  -2   2  15     3236.66     3358.56     97.20 o 
  -1   2  15     1300.54     1418.57    112.16 o 
   0   2  15        0.17      -82.38     64.05 o 
 -10   3  15      606.55      715.25     59.23 o 
  -9   3  15       10.09       54.07     36.97 o 
  -8   3  15     1405.21     1514.65     48.87 o 
  -7   3  15     1076.41     1258.69     71.36 o 
  -6   3  15       19.71       -2.18     49.19 o 
  -5   3  15      689.87      635.32     58.02 o 
  -4   3  15        6.14       -3.19     50.08 o 
  -3   3  15      416.59      545.04     58.67 o 
  -2   3  15      135.89       96.65     54.72 o 
  -1   3  15      422.60      410.64     60.83 o 
  -9   4  15      108.96      117.35     47.76 o 
  -8   4  15       17.79       28.23     37.11 o 
  -7   4  15      118.51       88.29     51.18 o 
  -6   4  15       10.85       23.74     54.86 o 
  -5   4  15      374.82      398.17     56.13 o 
  -4   4  15     1287.19     1294.33     69.33 o 
  -3   4  15      765.61      714.58     63.14 o 
  -2   4  15      278.71      310.38     58.63 o 
  -7   5  15      917.02      833.78     56.28 o 
  -6   5  15      848.66      897.02     69.87 o 
  -5   5  15      184.48      265.13     57.10 o 
  -4   5  15      406.49      496.88     61.37 o 
  -3   5  15      225.08      242.14     79.88 o 
  -8   0  16      745.14      815.40     83.94 o 
  -7   0  16       64.66      133.44     70.23 o 
  -6   0  16     1015.78     1041.70     84.66 o 
  -5   0  16     1008.29     1075.60    106.75 o 
  -4   0  16       97.33      118.92     90.25 o 
  -3   0  16     4939.82     5440.23    193.66 o 
  -8   1  16      121.86      205.11     43.95 o 
  -7   1  16      153.51      199.82     54.13 o 
  -6   1  16      447.25      539.24    136.05 o 
  -5   1  16      365.51      332.82     57.31 o 
  -4   1  16      273.80      277.24     94.67 o 
  -7   2  16     1383.19     1435.39     77.55 o 
  -6   2  16       28.67       97.96     84.75 o 
  -5   2  16       91.85       78.69     54.29 o 
  -4   2  16     1165.27     1132.67     68.31 o 
                                                 
